# Supplementary material for: Comparative Genomics Provides Insights Into Genetic Diversity of Clostridium tyrobutyricum and Potential Implications for Late Blowing Defects in Cheese
Source: Front Microbiol. 2022 Jun 2;13:889551. doi: 10.3389/fmicb.2022.889551 (PMC9201417; doi:10.3389/fmicb.2022.889551)
Supplement: Supplementary file 2 [file Table_1.XLSX]

## Sheet: Suppl. Table S1
Supplementary Table S1: Detailed information of 28 Clostridium tyrobutyricum strains used in this study.
Strain	Isolation Source	Year of Isolation	Genome statusa	Genome size (Mbp)	GC content (%)	Number of rRNA	Number of tRNA	Number of genes	Assembly accession number	GenBank Accession Number	Reference
1001283B150210_160208_D6	stool (human)	2016	Draft (64)	3	30.7	4	58	2992	GCA_015671125.1	JADPCV000000000	Unpublished
1001283B150210_160208_G3	stool (human)	2016	Draft (73)	3.07	30.8	5	52	3074	GCA_015670065.1	JADPBD000000000	Unpublished
1001713B170207_170306_A1	stool (human)	2017	Draft (47)	3.02	31.1	4	57	3035	GCA_015556955.1	JADNNK000000000	Unpublished
1001713B170207_170306_A10	stool (human)	2017	Draft (68)	3.05	30.8	4	60	3088	GCA_015560455.1	JADMRW000000000	Unpublished
24853	mud	2020	Draft (86)	3	30.8	4	59	3043	GCA_018219395.1	JAEKIT000000000	Unpublished
Cirm BIA 2237	silage	1977	Draft (1)	3.02	30.8	3	52	3205	GCA_004924375.1	CP038158	Munier et al. (2019)
Cl_117	raw milk	2016	Draft (117)	3.11	31.1	4	46	3159	GCA_019143985.1	JAHHUT000000000	Podrzaj et al. (2021)
Cl_14 (DSM 663)	Emmental cheese	before 1964	Draft (106)	3.15	30.7	3	35	3206	GCA_019144145.1	JAHHVA000000000	Podrzaj et al. (2021)
Cl_171	semi-hard cheese	2015	Draft (58)	3.04	30.9	3	36	3045	GCA_019143945.1	JAHHUS000000000	Podrzaj et al. (2021)
Cl_188	cheese-sausage mixture	2015	Draft (56)	3.01	30.8	3	40	2984	GCA_019143925.1	JAHHUR000000000	Podrzaj et al. (2021)
Cl_238	hard cheese	2015	Draft (101)	3.23	30.8	4	30	3228	GCA_019143995.1	JAHHUQ000000000	Podrzaj et al. (2021)
Cl_239	hard cheese	2015	Draft (107)	3.32	30.8	4	48	3356	GCA_019143965.1	JAHHUP000000000	Podrzaj et al. (2021)
Cl_29	spoiled cheese	1970	Draft (76)	3.08	30.8	4	37	3077	GCA_019144125.1	JAHHUZ000000000	Podrzaj et al. (2021)
Cl_52	Emmental cheese	1966	Draft (152)	3.09	30.6	2	42	3054	GCA_019144085.1	JAHHUY000000000	Podrzaj et al. (2021)
Cl_64	raw milk	2016	Draft (110)	3.17	31	4	46	3215	GCA_019144065.1	JAHHUX000000000	Podrzaj et al. (2021)
Cl_80	raw milk	2016	Draft (118)	3.09	30.9	3	34	3146	GCA_019144105.1	JAHHUW000000000	Podrzaj et al. (2021)
Cl_82	raw milk	2016	Draft (145)	3.01	30.8	4	45	3033	GCA_019144045.1	JAHHUV000000000	Podrzaj et al. (2021)
Cl_84	raw milk	2016	Draft (115)	3.05	30.9	3	52	3079	GCA_019144025.1	JAHHUU000000000	Podrzaj et al. (2021)
DIVETGP	raw milk	n.a.	Draft (45)	3.02	30.8	4	46	3020	GCA_000577845.1	CBXI000000000	Soggiu et al. (2015)
FAM22552	Swiss semi-hard red-smear cheese	2012	Draft (58)	3.05	30.9	18	68	3079	GCA_000816585.1	JTER00000000	Storari et al. (2015)
FAM22553	Swiss semi-hard red-smear cheese	2012	Draft (62)	3.09	31	18	63	3135	GCA_000816635.1	JTES00000000	Storari et al. (2015)
IFP923	n.a.	n.a.	Draft (139)	3.19	30.8	10	60	3246	GCA_001491075.1	FAXL00000000	Wasels et al. (2016)
KCTC 5387T	freeze-dried stock	2013	Complete	3.13	31	19	63	3152	GCA_001642655.1	CP014170	Lee et al. (2016)
L319	cheese with late blowing defect	2019	Complete	3.09	31	19	63	3076	GCA_014170115.1	CP047467	Liu et al. (2020)
MGYG-HGUT-00125	human gut	n.a.	Draft (68)	3.26	30.7	9	63	3258	GCA_902363545.1	CABJAO000000000	Unpublished
UBA5407	mud	n.a.	Draft (137)	2.63	30.2	3	41	2497	GCA_002410665.1	DHNV00000000	Parks et al. (2017)
UC7086	Grana Padano cheese with late blowing defect	n.a.	Draft (110)	3.06	30.8	4	48	3060	GCA_000332015.1	ANOE00000000	Bassi et al. (2013)
W428	derived from Clostridium tyrobutyricum ATCC 25755	2015	Complete	3.07	30.9	16	51	3067	GCA_001679705.1	CP016280	Wu et al. (2017)
a Values in parenthesis are indicating the number of contigs, T Type strain
n.a., Data not available
