# Supplementary material for: Comparative Genomics Provides Insights Into Genetic Diversity of Clostridium tyrobutyricum and Potential Implications for Late Blowing Defects in Cheese
Source: Front Microbiol. 2022 Jun 2;13:889551. doi: 10.3389/fmicb.2022.889551 (PMC9201417; doi:10.3389/fmicb.2022.889551)
Supplement: Supplementary file 3 [file Table_2.XLSX]

## Sheet: Suppl. Table S2
Supplementary Table S2: Alignment coverage based on the MUMmer alignment (Kurtz et al., 2004) of 28 Clostridium tyrobutyricum genomes.
	Clostridium tyrobutyricum UC7086	Clostridium tyrobutyricum DIVETGP	Clostridium tyrobutyricum FAM22552	Clostridium tyrobutyricum FAM22553	Clostridium tyrobutyricum IFP923	Clostridium tyrobutyricum KCTC 5387	Clostridium tyrobutyricum W428	Clostridium tyrobutyricum UBA5407	Clostridium tyrobutyricum Cirm BIA 2237	Clostridium tyrobutyricum L319	Clostridium tyrobutyricum 1001713B170207_170306_A1	Clostridium tyrobutyricum 1001713B170207_170306_A10	Clostridium tyrobutyricum 1001283B150210_160208_G3	Clostridium tyrobutyricum 1001283B150210_160208_D6	Clostridium tyrobutyricum 24853	Clostridium tyrobutyricum Cl_188	Clostridium tyrobutyricum Cl_171	Clostridium tyrobutyricum Cl_239	Clostridium tyrobutyricum Cl_117	Clostridium tyrobutyricum Cl_238	Clostridium tyrobutyricum Cl_84	Clostridium tyrobutyricum Cl_82	Clostridium tyrobutyricum Cl_64	Clostridium tyrobutyricum Cl_52	Clostridium tyrobutyricum Cl_80	Clostridium tyrobutyricum Cl_29	Clostridium tyrobutyricum Cl_14	Clostridium tyrobutyricum MGYG-HGUT-00125
Clostridium tyrobutyricum UC7086	100	88.1518	89.3566	87.5642	86.8316	88.0562	88.1607	77.9332	86.7828	88.1137	86.9842	87.1242	86.6075	85.3325	87.3388	88.4496	87.6999	87.1936	87.7598	87.1976	88.6482	87.0772	89.1286	83.222	87.648	87.9448	89.2087	84.7785
Clostridium tyrobutyricum DIVETGP	89.4721	100	88.3036	92.2748	88.1408	102.473	100.604	79.372	91.0726	100.714	88.1539	91.0909	90.0101	87.6715	89.5294	89.0598	89.1218	86.6407	89.3776	86.6318	90.6389	89.0353	91.96	84.6796	87.9342	99.4857	88.7836	85.2176
Clostridium tyrobutyricum FAM22552	89.6891	87.3243	100	86.4036	86.9416	87.4664	87.3757	76.9364	85.9437	87.4956	85.2669	86.0993	85.9119	85.1775	86.2268	87.0376	86.5289	87.5353	86.8614	87.5513	87.6515	86.228	88.1234	83.471	85.5218	87.165	86.7406	88.5852
Clostridium tyrobutyricum FAM22553	86.9728	90.2992	85.5019	100	85.1433	89.6536	90.4091	77.3236	90.7664	89.8233	87.9049	90.6314	89.4901	86.5867	88.8799	86.288	87.2198	84.5855	87.8	84.5733	88.1452	87.6116	90.118	82.7155	88.3499	89.9901	86.4684	83.4929
Clostridium tyrobutyricum IFP923	83.4012	83.4095	83.1973	82.3357	100	83.4728	83.4476	74.5675	83.9028	83.5584	84.7726	83.3208	84.2444	84.171	83.7755	82.6926	82.9234	84.2571	83.7784	84.2699	83.4572	83.1908	83.4992	81.0236	82.7661	83.1646	83.1562	83.5949
Clostridium tyrobutyricum KCTC 5387	86.0834	98.6993	85.1899	88.241	84.9591	100	99.6155	76.4369	87.2397	98.7744	84.9089	87.1265	86.7159	84.5337	85.1438	85.7049	84.8983	83.3475	85.2369	83.4039	87.1717	85.0181	87.6582	81.6745	83.8858	95.7055	84.4779	82.1293
Clostridium tyrobutyricum W428	87.8789	98.8027	86.7735	90.7329	86.6021	101.573	100	77.9616	89.5573	99.735	86.5464	89.4782	88.4411	86.1025	87.7725	87.4693	87.4404	84.9873	87.8048	85.0457	89.0286	87.322	90.3508	83.1892	86.3549	98.1961	87.0612	83.6157
Clostridium tyrobutyricum UBA5407	90.8111	91.1229	89.3172	90.7134	90.463	91.1087	91.1355	100	92.3883	91.1162	92.7086	92.0979	93.0446	91.229	91.734	90.7542	90.3547	89.3083	91.4846	89.2369	91.3302	90.6572	90.9893	85.6247	91.582	91.0337	90.8179	87.5981
Clostridium tyrobutyricum Cirm BIA 2237	84.1788	87.0364	83.0558	88.6416	84.7327	86.5613	87.1486	76.9077	100	87.1765	86.3317	91.7138	91.534	87.9979	89.3942	84.0453	84.4397	84.8531	86.1412	84.8788	86.7619	87.0804	87.6909	81.8063	85.7782	86.7704	84.931	81.2429
Clostridium tyrobutyricum L319	87.4785	98.5122	86.5429	89.7822	86.3682	100.31	99.3336	77.6314	89.2254	100	86.2607	89.1962	88.1158	85.8868	87.6018	87.2588	87.1431	84.6444	87.4604	84.7196	88.6854	87.0533	90.0215	82.9555	86.0521	97.8885	86.7011	83.3291
Clostridium tyrobutyricum 1001713B170207_170306_A1	88.2352	88.1022	86.1725	89.7755	89.5287	88.1039	88.0727	80.7059	90.2823	88.1366	100	91.0581	91.1711	89.3741	90.7205	87.462	87.0211	87.5051	87.9822	87.4832	87.8918	87.8724	87.9483	83.4625	87.5812	87.8272	87.0661	85.9262
Clostridium tyrobutyricum 1001713B170207_170306_A10	87.5392	90.1743	86.1887	91.6824	87.1611	89.5477	90.1927	79.4141	95.0013	90.2718	90.1947	100	96.5607	89.9105	93.1506	87.4071	87.5977	86.6055	88.4125	86.6167	89.0002	88.5066	90.2351	83.5744	87.9909	89.967	87.9982	83.9357
Clostridium tyrobutyricum 1001283B150210_160208_G3	86.3199	88.3874	85.3092	89.7994	87.4181	88.4085	88.4301	79.5848	94.0521	88.4608	89.5799	95.7837	100	90.2878	90.9857	86.8822	85.8379	86.2541	87.2619	86.2758	88.2383	87.3277	88.6637	82.62	86.9274	88.1434	86.9262	83.8979
Clostridium tyrobutyricum 1001283B150210_160208_D6	87.248	88.3168	86.7666	89.1323	89.6002	88.412	88.3177	80.0493	92.7564	88.4523	90.0847	91.4929	92.6222	100	90.169	87.5378	87.031	89.1976	87.7655	89.2434	88.6741	89.9219	88.5129	84.2013	87.4008	88.1172	88.0147	85.6617
Clostridium tyrobutyricum 24853	89.2924	90.1814	87.8287	91.4859	89.1723	89.0432	90.0236	80.4862	94.221	90.2115	91.4347	94.7827	93.3308	90.162	100	88.4337	88.2781	88.1586	89.1574	88.1593	89.4538	90.5251	90.1302	84.8305	90.0028	89.793	88.8704	85.1907
Clostridium tyrobutyricum Cl_188	90.0713	89.3544	88.3048	88.4675	87.6723	89.2764	89.3587	79.3124	88.2338	89.5038	87.8028	88.5877	88.77	87.1857	88.0848	100	88.5118	87.4877	89.141	87.5386	89.6674	87.9679	91.6613	85.0199	88.1483	89.2614	88.6828	85.4249
Clostridium tyrobutyricum Cl_171	88.3648	88.4723	86.8616	88.4785	86.9886	87.5023	88.3858	78.1294	87.7117	88.4412	86.4376	87.8433	86.7769	85.7655	87.0012	87.5771	100	87.7983	90.1321	87.8151	89.0306	87.333	89.3136	82.5067	88.2102	88.4685	87.5615	83.9033
Clostridium tyrobutyricum Cl_239	80.3618	78.6739	80.3776	78.4881	80.8494	78.5775	78.5795	70.6384	80.6238	78.5787	79.5054	79.4414	79.7609	80.4039	79.4735	79.1811	80.3103	100	81.9826	96.9776	79.4635	80.6943	81.6695	77.6637	78.2119	79.3615	81.0897	77.5366
Clostridium tyrobutyricum Cl_117	86.5724	86.8673	85.3684	87.201	86.044	86.0105	86.8945	77.4489	87.6043	86.9034	85.5612	86.8027	86.368	84.6772	86.0268	86.3516	88.2435	87.7486	100	87.7886	87.2228	86.8617	90.2643	82.6424	88.2011	86.8529	86.2784	83.3185
Clostridium tyrobutyricum Cl_238	82.7022	80.9531	82.7298	80.7586	83.2129	80.9169	80.9199	72.6341	82.9932	80.9353	81.7967	81.7617	82.1006	82.7842	81.785	81.5308	82.6612	99.7973	84.4048	100	81.7834	82.8687	84.0963	80.0053	82.4419	80.8485	82.1902	79.8373
Clostridium tyrobutyricum Cl_84	89.0472	89.7034	87.7196	89.144	87.281	89.5708	89.7162	78.7316	89.8485	89.7314	87.0357	88.977	88.9308	87.1177	87.8905	88.4494	88.7585	86.6071	88.8172	86.617	100	88.3553	90.2645	83.8555	88.4278	89.6583	90.0956	84.9494
Clostridium tyrobutyricum Cl_82	88.7591	89.4158	87.5676	89.9111	88.2854	88.6462	89.294	79.3038	91.5081	89.379	88.2997	89.7883	89.311	89.6463	90.2547	88.0526	88.35	89.2455	89.7538	89.0607	89.6582	100	90.3872	84.9689	89.5469	89.5132	89.1302	85.2278
Clostridium tyrobutyricum Cl_64	86.0854	87.5095	84.799	87.6329	83.9654	86.6055	87.5457	75.42	87.3168	87.5792	83.741	86.7409	85.9218	83.6138	85.1483	86.9376	85.615	85.587	88.3782	85.64	86.7918	85.6468	100	82.3721	85.1677	87.4066	86.5561	81.9449
Clostridium tyrobutyricum Cl_52	82.5065	82.7127	82.4465	82.5619	83.6308	82.8279	82.7384	72.8505	83.6118	82.8394	81.5717	82.463	82.1826	81.6446	82.2611	82.7713	81.1819	83.5416	83.0557	83.6288	82.7619	82.6422	84.5507	100	81.5809	82.593	82.6383	80.9295
Clostridium tyrobutyricum Cl_80	87.042	86.0376	84.6156	88.3357	85.5746	85.2149	86.0329	78.0514	87.8202	86.0776	85.7425	86.9682	86.6141	84.8908	87.425	85.9627	86.9412	84.2742	88.7927	86.3221	87.4229	87.2427	87.5687	81.7194	100	86.8823	85.1025	82.7218
Clostridium tyrobutyricum Cl_29	87.3575	97.3631	86.2619	89.9969	86.007	97.245	97.8532	77.6025	88.8571	97.9408	86.0037	88.9425	87.8465	85.6071	87.2419	87.0689	87.2165	85.5332	87.4562	84.6738	88.6604	87.2306	89.8922	82.753	86.9029	100	85.907	83.0635
Clostridium tyrobutyricum Cl_14	86.7311	85.0442	84.019	84.6386	84.172	84.014	84.9147	75.7745	85.1266	84.9052	83.4479	85.1487	84.7937	83.6917	84.5119	84.6675	84.4892	85.5399	85.0328	84.2511	87.2009	85.0129	87.127	81.0401	83.3151	84.0827	100	80.3517
Clostridium tyrobutyricum MGYG-HGUT-00125	79.7693	78.9993	83.0421	79.0939	81.8908	79.0475	78.9275	70.7341	78.8073	78.9749	79.7029	78.6018	79.2038	78.8308	78.4035	78.9304	78.3518	79.1574	79.4709	79.2033	79.572	78.6725	79.8287	76.8081	78.3761	78.6811	77.7638	100
