# Supplementary material for: Comparative Genomics Provides Insights Into Genetic Diversity of Clostridium tyrobutyricum and Potential Implications for Late Blowing Defects in Cheese
Source: Front Microbiol. 2022 Jun 2;13:889551. doi: 10.3389/fmicb.2022.889551 (PMC9201417; doi:10.3389/fmicb.2022.889551)
Supplement: Supplementary file 4 [file Table_3.XLSX]

## Sheet: Suppl. Table S3
Supplementary Table S3: The ANIm values (%) between 28 Clostridium tyrobutyricum genomes calculated using the standard MUMer algorithm (Kurtz et al., 2004).
	Clostridium tyrobutyricum UC7086	Clostridium tyrobutyricum DIVETGP	Clostridium tyrobutyricum FAM22552	Clostridium tyrobutyricum FAM22553	Clostridium tyrobutyricum IFP923	Clostridium tyrobutyricum KCTC 5387	Clostridium tyrobutyricum W428	Clostridium tyrobutyricum UBA5407	Clostridium tyrobutyricum Cirm BIA 2237	Clostridium tyrobutyricum L319	Clostridium tyrobutyricum 1001713B170207_170306_A1	Clostridium tyrobutyricum 1001713B170207_170306_A10	Clostridium tyrobutyricum 1001283B150210_160208_G3	Clostridium tyrobutyricum 1001283B150210_160208_D6	Clostridium tyrobutyricum 24853	Clostridium tyrobutyricum Cl_188	Clostridium tyrobutyricum Cl_171	Clostridium tyrobutyricum Cl_239	Clostridium tyrobutyricum Cl_117	Clostridium tyrobutyricum Cl_238	Clostridium tyrobutyricum Cl_84	Clostridium tyrobutyricum Cl_82	Clostridium tyrobutyricum Cl_64	Clostridium tyrobutyricum Cl_52	Clostridium tyrobutyricum Cl_80	Clostridium tyrobutyricum Cl_29	Clostridium tyrobutyricum Cl_14	Clostridium tyrobutyricum MGYG-HGUT-00125
Clostridium tyrobutyricum UC7086	100	99.3822	98.8358	99.2908	99.1865	99.3915	99.3609	99.4924	99.2941	99.3801	99.3649	99.2375	99.2975	99.2208	98.9636	99.4674	99.3624	99.4029	99.4021	99.4016	99.371	99.3621	99.3115	95.2675	99.3009	99.3881	99.3086	98.8901
Clostridium tyrobutyricum DIVETGP	99.3822	100	98.8771	99.4147	99.2047	99.9911	99.9838	99.565	99.3435	99.9867	99.4253	99.2973	99.3546	99.3024	99.0424	99.3302	99.2137	99.3356	99.3712	99.3411	99.2304	99.5136	99.3009	95.2068	99.4021	99.982	99.2162	98.8678
Clostridium tyrobutyricum FAM22552	98.8358	98.8771	100	98.8042	98.6547	98.884	98.8649	99.0128	98.8297	98.8759	98.8818	98.8081	98.8287	98.7644	98.5033	98.9329	98.8441	98.8752	98.9769	98.8749	98.9647	98.8529	98.7987	95.1178	98.8857	98.8838	98.946	98.9815
Clostridium tyrobutyricum FAM22553	99.2908	99.4147	98.8042	100	99.2087	99.4833	99.413	99.5142	99.2093	99.4111	99.3533	99.172	99.2984	99.3081	98.9947	99.313	99.1585	99.3396	99.3117	99.3418	99.1273	99.379	99.1652	95.1878	99.4475	99.422	99.1537	98.8333
Clostridium tyrobutyricum IFP923	99.1865	99.2047	98.6547	99.2087	100	99.2125	99.1946	99.4607	99.1683	99.1973	99.2404	99.1626	99.1952	99.1151	98.956	99.1984	99.0288	99.1132	99.1606	99.115	99.0641	99.297	99.0881	95.3133	99.2594	99.21	99.0356	98.6641
Clostridium tyrobutyricum KCTC 5387	99.3915	99.9911	98.884	99.4833	99.2125	100	99.9712	99.5708	99.3954	99.9881	99.4327	99.3551	99.3663	99.3094	99.0828	99.3463	99.2763	99.3482	99.4127	99.3488	99.2469	99.5552	99.3241	95.2071	99.4591	99.9864	99.2803	98.8718
Clostridium tyrobutyricum W428	99.3609	99.9838	98.8649	99.413	99.1946	99.9712	100	99.5652	99.3328	99.9629	99.4195	99.2919	99.3454	99.2974	99.0268	99.3215	99.2092	99.3308	99.3542	99.3344	99.2173	99.5067	99.2918	95.1937	99.3917	99.9777	99.2062	98.857
Clostridium tyrobutyricum UBA5407	99.4924	99.565	99.0128	99.5142	99.4607	99.5708	99.5652	100	99.5674	99.5649	99.6608	99.5941	99.5491	99.5504	99.3245	99.4065	99.3498	99.4389	99.4095	99.4375	99.3734	99.5275	99.3862	95.2587	99.4723	99.5631	99.2708	99.0378
Clostridium tyrobutyricum Cirm BIA 2237	99.2941	99.3435	98.8297	99.2093	99.1683	99.3954	99.3328	99.5674	100	99.3398	99.531	99.5167	99.4894	99.4168	99.1368	99.2494	99.1161	99.307	99.2897	99.3071	99.0771	99.3581	99.2279	95.2694	99.292	99.351	99.0418	98.8383
Clostridium tyrobutyricum L319	99.3801	99.9867	98.8759	99.4111	99.1973	99.9881	99.9629	99.5649	99.3398	100	99.4262	99.2983	99.3551	99.3024	99.0389	99.3251	99.2208	99.3429	99.3744	99.3421	99.2316	99.5138	99.2985	95.2013	99.3997	99.9803	99.2166	98.8677
Clostridium tyrobutyricum 1001713B170207_170306_A1	99.3649	99.4253	98.8818	99.3533	99.2404	99.4327	99.4195	99.6608	99.531	99.4262	100	99.5709	99.5067	99.4339	99.2029	99.354	99.2195	99.3188	99.3582	99.3166	99.2823	99.4507	99.2944	95.2615	99.4211	99.4391	99.2346	98.83
Clostridium tyrobutyricum 1001713B170207_170306_A10	99.2375	99.2973	98.8081	99.172	99.1626	99.3551	99.2919	99.5941	99.5167	99.2983	99.5709	100	99.7863	99.5358	99.153	99.2	99.0682	99.2775	99.2041	99.2752	99.0955	99.3495	99.1401	95.1923	99.2234	99.3098	99.0661	98.7313
Clostridium tyrobutyricum 1001283B150210_160208_G3	99.2975	99.3546	98.8287	99.2984	99.1952	99.3663	99.3454	99.5491	99.4894	99.3551	99.5067	99.7863	100	99.5212	99.2467	99.2088	99.1188	99.223	99.2794	99.2201	99.0812	99.373	99.2382	95.2046	99.2978	99.3716	99.0824	98.7858
Clostridium tyrobutyricum 1001283B150210_160208_D6	99.2208	99.3024	98.7644	99.3081	99.1151	99.3094	99.2974	99.5504	99.4168	99.3024	99.4339	99.5358	99.5212	100	99.1271	99.1934	99.1326	99.204	99.2451	99.2057	99.1151	99.3272	99.1882	95.1308	99.2528	99.3023	99.0969	98.7346
Clostridium tyrobutyricum 24853	98.9636	99.0424	98.5033	98.9947	98.956	99.0828	99.0268	99.3245	99.1368	99.0389	99.2029	99.153	99.2467	99.1271	100	98.9375	98.7854	99.0618	99.0054	99.061	98.8723	99.1077	98.8456	95.0244	99.0271	99.0397	98.8148	98.5326
Clostridium tyrobutyricum Cl_188	99.4674	99.3302	98.9329	99.313	99.1984	99.3463	99.3215	99.4065	99.2494	99.3251	99.354	99.2	99.2088	99.1934	98.9375	100	99.3681	99.3421	99.3979	99.3454	99.42	99.326	99.2805	95.2304	99.3291	99.331	99.3517	98.9068
Clostridium tyrobutyricum Cl_171	99.3624	99.2137	98.8441	99.1585	99.0288	99.2763	99.2092	99.3498	99.1161	99.2208	99.2195	99.0682	99.1188	99.1326	98.7854	99.3681	100	99.2641	99.2679	99.2636	99.3418	99.214	99.2087	95.1941	99.1657	99.2141	99.2411	98.8188
Clostridium tyrobutyricum Cl_239	99.4029	99.3356	98.8752	99.3396	99.1132	99.3482	99.3308	99.4389	99.307	99.3429	99.3188	99.2775	99.223	99.204	99.0618	99.3421	99.2641	100	99.3981	99.9985	99.3252	99.3662	99.2645	95.3836	99.3191	99.3363	99.1708	98.8664
Clostridium tyrobutyricum Cl_117	99.4021	99.3712	98.9769	99.3117	99.1606	99.4127	99.3542	99.4095	99.2897	99.3744	99.3582	99.2041	99.2794	99.2451	99.0054	99.3979	99.2679	99.3981	100	99.3946	99.349	99.3418	99.3017	95.3299	99.4123	99.3745	99.2422	99.0102
Clostridium tyrobutyricum Cl_238	99.4016	99.3411	98.8749	99.3418	99.115	99.3488	99.3344	99.4375	99.3071	99.3421	99.3166	99.2752	99.2201	99.2057	99.061	99.3454	99.2636	99.9985	99.3946	100	99.3204	99.3679	99.2651	95.3788	99.3225	99.3418	99.1764	98.8571
Clostridium tyrobutyricum Cl_84	99.371	99.2304	98.9647	99.1273	99.0641	99.2469	99.2173	99.3734	99.0771	99.2316	99.2823	99.0955	99.0812	99.1151	98.8723	99.42	99.3418	99.3252	99.349	99.3204	100	99.2531	99.1666	95.1994	99.2683	99.2287	99.4871	98.8105
Clostridium tyrobutyricum Cl_82	99.3621	99.5136	98.8529	99.379	99.297	99.5552	99.5067	99.5275	99.3581	99.5138	99.4507	99.3495	99.373	99.3272	99.1077	99.326	99.214	99.3662	99.3418	99.3679	99.2531	100	99.2574	95.3324	99.3617	99.5124	99.1319	98.9015
Clostridium tyrobutyricum Cl_64	99.3115	99.3009	98.7987	99.1652	99.0881	99.3241	99.2918	99.3862	99.2279	99.2985	99.2944	99.1401	99.2382	99.1882	98.8456	99.2805	99.2087	99.2645	99.3017	99.2651	99.1666	99.2574	100	95.2164	99.2531	99.3034	99.1001	98.8566
Clostridium tyrobutyricum Cl_52	95.2675	95.2068	95.1178	95.1878	95.3133	95.2071	95.1937	95.2587	95.2694	95.2013	95.2615	95.1923	95.2046	95.1308	95.0244	95.2304	95.1941	95.3836	95.3299	95.3788	95.1994	95.3324	95.2164	100	95.2771	95.2017	95.1978	95.067
Clostridium tyrobutyricum Cl_80	99.3009	99.4021	98.8857	99.4475	99.2594	99.4591	99.3917	99.4723	99.292	99.3997	99.4211	99.2234	99.2978	99.2528	99.0271	99.3291	99.1657	99.3191	99.4123	99.3225	99.2683	99.3617	99.2531	95.2771	100	99.3981	99.1766	98.9261
Clostridium tyrobutyricum Cl_29	99.3881	99.982	98.8838	99.422	99.21	99.9864	99.9777	99.5631	99.351	99.9803	99.4391	99.3098	99.3716	99.3023	99.0397	99.331	99.2141	99.3363	99.3745	99.3418	99.2287	99.5124	99.3034	95.2017	99.3981	100	99.2279	98.8717
Clostridium tyrobutyricum Cl_14	99.3086	99.2162	98.946	99.1537	99.0356	99.2803	99.2062	99.2708	99.0418	99.2166	99.2346	99.0661	99.0824	99.0969	98.8148	99.3517	99.2411	99.1708	99.2422	99.1764	99.4871	99.1319	99.1001	95.1978	99.1766	99.2279	100	98.8542
Clostridium tyrobutyricum MGYG-HGUT-00125	98.8901	98.8678	98.9815	98.8333	98.6641	98.8718	98.857	99.0378	98.8383	98.8677	98.83	98.7313	98.7858	98.7346	98.5326	98.9068	98.8188	98.8664	99.0102	98.8571	98.8105	98.9015	98.8566	95.067	98.9261	98.8717	98.8542	100
