# Supplementary material for: Comparative Genomics Provides Insights Into Genetic Diversity of Clostridium tyrobutyricum and Potential Implications for Late Blowing Defects in Cheese
Source: Front Microbiol. 2022 Jun 2;13:889551. doi: 10.3389/fmicb.2022.889551 (PMC9201417; doi:10.3389/fmicb.2022.889551)
Supplement: Supplementary file 5 [file Table_4.XLSX]

## Sheet: Suppl. Table S4
Supplementary Table S4: The ANI values (%) between 28 Clostridium tyrobutyricum strains based on BLAST pairwise sequence alignments (ANIb).
	Clostridium tyrobutyricum UC7086	Clostridium tyrobutyricum DIVETGP	Clostridium tyrobutyricum FAM22552	Clostridium tyrobutyricum FAM22553	Clostridium tyrobutyricum IFP923	Clostridium tyrobutyricum KCTC 5387	Clostridium tyrobutyricum W428	Clostridium tyrobutyricum UBA5407	Clostridium tyrobutyricum Cirm BIA 2237	Clostridium tyrobutyricum L319	Clostridium tyrobutyricum 1001713B170207_170306_A1	Clostridium tyrobutyricum 1001713B170207_170306_A10	Clostridium tyrobutyricum 1001283B150210_160208_G3	Clostridium tyrobutyricum 1001283B150210_160208_D6	Clostridium tyrobutyricum 24853	Clostridium tyrobutyricum Cl_188	Clostridium tyrobutyricum Cl_171	Clostridium tyrobutyricum Cl_239	Clostridium tyrobutyricum Cl_117	Clostridium tyrobutyricum Cl_238	Clostridium tyrobutyricum Cl_84	Clostridium tyrobutyricum Cl_82	Clostridium tyrobutyricum Cl_64	Clostridium tyrobutyricum Cl_52	Clostridium tyrobutyricum Cl_80	Clostridium tyrobutyricum Cl_29	Clostridium tyrobutyricum Cl_14	Clostridium tyrobutyricum MGYG-HGUT-00125
Clostridium tyrobutyricum UC7086	100	99.2964	98.7626	99.1211	99.0522	99.2815	99.2677	99.3198	99.1987	99.2767	99.1009	99.1382	99.136	99.0584	98.8235	99.3907	99.2802	99.1586	99.3449	99.1759	99.3755	99.2636	99.1222	95.0489	99.2172	99.3066	99.2718	98.7347
Clostridium tyrobutyricum DIVETGP	99.3286	100	98.758	99.2223	99.1026	99.996	99.9821	99.4562	99.2129	99.9894	99.2065	99.1444	99.148	99.1196	98.8676	99.3006	98.987	99.1187	99.1515	99.1222	99.2363	99.4275	99.0778	95.0635	99.3267	99.9768	99.23	98.6857
Clostridium tyrobutyricum FAM22552	98.6858	98.6518	100	98.5418	98.4102	98.6518	98.6361	98.7998	98.5841	98.6486	98.5418	98.6013	98.5916	98.5307	98.2959	98.7946	98.702	98.6066	98.8197	98.609	98.855	98.7601	98.6211	94.8689	98.7381	98.7034	98.8497	98.8491
Clostridium tyrobutyricum FAM22553	99.1465	99.1674	98.6183	100	98.9111	99.1633	99.1498	99.306	99.0487	99.156	98.9871	99.0003	99.0934	99.0294	98.7667	99.1482	98.8591	99.0099	98.9736	98.9757	98.9646	99.2103	98.6367	95.0244	99.3162	99.1271	99.033	98.4027
Clostridium tyrobutyricum IFP923	98.9271	98.9272	98.3907	98.7917	100	98.9261	98.8887	99.1298	98.8668	98.9201	98.9614	98.8142	98.8464	98.8298	98.6168	98.9649	98.6807	98.7888	98.8826	98.7569	98.8509	99.0671	98.842	95.0422	98.995	98.9055	98.8388	98.4729
Clostridium tyrobutyricum KCTC 5387	99.356	99.9867	98.8272	99.1486	99.1061	100	99.9169	99.5091	99.1917	99.9885	99.261	99.0696	99.1911	99.1348	98.8769	99.2761	98.956	99.092	99.138	99.0747	99.2036	99.4083	99.0286	95.1568	99.2549	99.9783	99.2213	98.7479
Clostridium tyrobutyricum W428	99.2869	99.9368	98.7538	99.1514	99.0544	99.9201	100	99.4577	99.1819	99.9113	99.1875	99.0669	99.1082	99.0641	98.86	99.2183	98.9682	99.0179	99.1613	99.0016	99.1276	99.3867	98.993	95.0626	99.2319	99.9409	99.1616	98.6882
Clostridium tyrobutyricum UBA5407	99.3836	99.4683	98.904	99.3039	99.3061	99.4696	99.4672	100	99.4719	99.4678	99.5251	99.4983	99.4177	99.4078	99.2874	99.3036	99.1823	99.2095	99.2457	99.2057	99.2895	99.3999	99.1957	95.0488	99.2854	99.4781	99.219	98.8575
Clostridium tyrobutyricum Cirm BIA 2237	99.1952	99.1687	98.6357	99.0498	98.9387	99.1701	99.1568	99.3798	100	99.1649	99.3546	99.3646	99.3504	99.2007	98.9991	99.1313	98.8292	99.0122	99.1312	99.0124	98.9718	99.1783	99.0207	94.9662	99.1395	99.2	98.888	98.5729
Clostridium tyrobutyricum L319	99.3235	99.9857	98.798	99.1797	99.0804	99.9902	99.9129	99.4524	99.2188	100	99.2204	99.1193	99.1599	99.1143	98.8949	99.2415	98.9953	99.1003	99.187	99.0789	99.1566	99.4087	99.0298	95.1561	99.259	99.9758	99.2135	98.7383
Clostridium tyrobutyricum 1001713B170207_170306_A1	99.132	99.1363	98.5912	98.9247	99.0068	99.1107	99.0975	99.4889	99.2416	99.1055	100	99.3222	99.2832	99.148	98.9166	99.2221	98.8442	98.9517	98.9871	98.938	99.0341	99.3213	98.8526	94.9745	99.2442	99.1645	99.0842	98.4728
Clostridium tyrobutyricum 1001713B170207_170306_A10	99.1364	99.0869	98.5869	99.0049	98.9404	99.0627	99.0495	99.405	99.3386	99.0569	99.3853	100	99.7118	99.3813	99.041	99.0646	98.7478	99.082	98.9765	99.0491	98.9462	99.2108	98.8282	94.9376	99.0241	99.1029	98.8995	98.4157
Clostridium tyrobutyricum 1001283B150210_160208_G3	99.1458	99.1509	98.5468	99.1295	99.0012	99.1437	99.1306	99.3473	99.2835	99.135	99.3695	99.7038	100	99.3396	99.146	99.0764	98.8064	98.9782	99.0459	98.9625	98.9471	99.2049	99.031	94.8856	99.1056	99.2008	98.9759	98.4447
Clostridium tyrobutyricum 1001283B150210_160208_D6	99.0438	99.124	98.6302	99.0368	99.0283	99.12	99.1061	99.4211	99.2592	99.1142	99.2823	99.4352	99.425	100	99.0014	99.0351	98.9773	98.9579	99.0612	98.9508	98.9988	99.2164	99.0324	94.85	99.0667	99.132	99.0087	98.5878
Clostridium tyrobutyricum 24853	98.8351	98.8273	98.256	98.7976	98.7749	98.7975	98.7826	99.1599	98.9868	98.7936	99.0185	99.0342	99.1342	98.9493	100	98.7741	98.5309	98.7892	98.8204	98.782	98.7366	98.9471	98.6488	94.6985	98.8959	98.849	98.6957	98.2236
Clostridium tyrobutyricum Cl_188	99.3918	99.2457	98.8276	99.2009	99.1202	99.2455	99.2374	99.2206	99.1457	99.2418	99.24	99.055	99.0533	99.0011	98.8402	100	99.3017	99.1509	99.2944	99.1545	99.3612	99.2312	99.1745	95.0259	99.2275	99.2442	99.2351	98.7896
Clostridium tyrobutyricum Cl_171	99.3296	98.9554	98.7472	98.8906	98.8241	98.9623	98.9534	99.153	98.8308	98.9569	98.9254	98.7008	98.7617	98.8966	98.5628	99.3456	100	99.0007	99.078	99.0035	99.1962	99.0843	99.0236	94.9286	99.0641	98.9712	99.1983	98.6198
Clostridium tyrobutyricum Cl_239	99.2797	99.0906	98.7088	98.9703	98.8311	99.0954	99.0805	99.1558	99.0884	99.0908	98.998	99.008	98.9109	98.7956	98.8835	99.1517	98.966	100	99.1638	99.9907	99.0687	99.1114	99.0508	95.261	99.0877	99.1016	98.9254	98.6106
Clostridium tyrobutyricum Cl_117	99.3139	99.1325	98.8708	98.9789	99.0133	99.1362	99.1202	99.1851	99.1175	99.1303	99.0131	99.0082	99.0509	99.0214	98.8753	99.3443	99.0874	99.2834	100	99.2744	99.1778	99.1539	99.191	95.1194	99.3187	99.1252	99.1304	98.8252
Clostridium tyrobutyricum Cl_238	99.207	99.1191	98.6767	98.9951	98.8904	99.1262	99.1178	99.1189	99.1128	99.1207	99.0021	98.9994	98.9426	98.8813	98.9035	99.1251	98.9925	99.993	99.1614	100	99.088	99.1327	99.02	95.2513	99.1062	99.1316	98.9224	98.6165
Clostridium tyrobutyricum Cl_84	99.3641	99.2117	98.8981	98.9334	99.0013	99.2048	99.1963	99.2058	98.9389	99.1997	99.1105	98.9349	98.9156	98.981	98.7371	99.4039	99.1547	99.0733	99.1717	99.0635	100	99.1936	98.9972	94.9679	99.1804	99.2118	99.4059	98.6134
Clostridium tyrobutyricum Cl_82	99.2531	99.3959	98.7513	99.1433	99.1781	99.3902	99.3792	99.3273	99.1881	99.3846	99.23	99.1843	99.1464	99.1149	98.9959	99.2305	99.0116	99.0573	99.1467	99.0629	99.1495	100	99.0919	95.0274	99.1929	99.3931	99.0638	98.7023
Clostridium tyrobutyricum Cl_64	99.1469	99.0707	98.5797	98.6871	98.9432	99.0681	99.0596	99.186	99.065	99.0623	98.9871	98.88	99.0431	98.9953	98.658	99.2075	98.9959	99.0205	99.168	99.004	98.9969	99.1437	100	95.0341	99.1055	99.0834	99.0241	98.6451
Clostridium tyrobutyricum Cl_52	94.9567	94.9284	94.8416	94.9103	94.9997	94.9293	94.9172	94.9832	94.904	94.932	94.8431	94.7967	94.7651	94.6975	94.6828	94.9449	94.8392	95.1529	95.025	95.1572	94.9079	95.0201	94.9455	100	95.0133	94.9221	94.9233	94.7871
Clostridium tyrobutyricum Cl_80	99.2195	99.3119	98.7412	99.3778	99.1315	99.3043	99.2907	99.2292	99.1902	99.3002	99.2372	99.0602	99.1053	99.025	98.9183	99.2432	99.0488	99.1189	99.3049	99.1165	99.167	99.2263	99.0661	95.1348	100	99.3185	99.0507	98.7423
Clostridium tyrobutyricum Cl_29	99.359	99.982	98.7949	99.2747	99.1681	99.9871	99.9777	99.4862	99.2987	99.9804	99.2525	99.2314	99.2454	99.1616	98.9563	99.3081	99.072	99.1187	99.2089	99.1223	99.256	99.4165	99.1124	95.0736	99.3635	100	99.2367	98.7528
Clostridium tyrobutyricum Cl_14	99.2901	99.1859	98.8251	99.0752	98.9482	99.189	99.1751	99.1603	98.9604	99.1848	99.0538	98.9784	99.0262	98.9517	98.7471	99.2721	99.17	98.9225	99.1317	98.9317	99.4661	99.0544	99.033	95.042	99.0888	99.1836	100	98.7231
Clostridium tyrobutyricum MGYG-HGUT-00125	98.6661	98.4881	98.8164	98.2731	98.3665	98.4873	98.4733	98.8206	98.3698	98.4831	98.3378	98.1947	98.2775	98.3787	98.034	98.7326	98.4148	98.5081	98.7679	98.5016	98.4018	98.7172	98.5447	94.7562	98.744	98.5043	98.6396	100
