# Supplementary material for: Comparative Genomics Provides Insights Into Genetic Diversity of Clostridium tyrobutyricum and Potential Implications for Late Blowing Defects in Cheese
Source: Front Microbiol. 2022 Jun 2;13:889551. doi: 10.3389/fmicb.2022.889551 (PMC9201417; doi:10.3389/fmicb.2022.889551)
Supplement: Supplementary file 6 [file Table_5.XLSX]

## Sheet: Suppl. Table S5
Supplementary Table S5: DNA-DNA hybridization (DDH) estimate values (%) between 28 Clostridium tyrobutyricum strains based on in silico DDH calculated using Genome-to-Genome Distance Calculator (GGDH) using the recommented BLAST+ method (Meier-Kolthoff et al., 2013).
Query genome	Reference genome	DDH [%]	Model C.I.	Distance	Prob. DDH >=70%	G+C difference
Clostridium tyrobutyricum 24853	Clostridium tyrobutyricum Cl_14	88.70	[86.3 - 90.8%]	0.0135	95.35	9
Clostridium tyrobutyricum 24853	Clostridium tyrobutyricum Cl_29	91.20	[89 - 93%]	0.0108	96.19	3
Clostridium tyrobutyricum 24853	Clostridium tyrobutyricum Cl_52	60.20	[57.3 - 63%]	0.0513	52.96	25
Clostridium tyrobutyricum 24853	Clostridium tyrobutyricum Cl_64	89.20	[86.8 - 91.2%]	0.0130	95.5	21
Clostridium tyrobutyricum 24853	Clostridium tyrobutyricum Cl_80	91.00	[88.8 - 92.8%]	0.0110	96.12	10
Clostridium tyrobutyricum 24853	Clostridium tyrobutyricum Cl_82	91.60	[89.5 - 93.4%]	0.0103	96.31	1
Clostridium tyrobutyricum 24853	Clostridium tyrobutyricum Cl_84	89.40	[87 - 91.4%]	0.0128	95.59	6
Clostridium tyrobutyricum 24853	Clostridium tyrobutyricum Cl_117	90.60	[88.4 - 92.5%]	0.0114	96	26
Clostridium tyrobutyricum 24853	Clostridium tyrobutyricum Cl_171	88.10	[85.6 - 90.3%]	0.0142	95.12	7
Clostridium tyrobutyricum 24853	Clostridium tyrobutyricum Cl_188	90.10	[87.7 - 92%]	0.0121	95.82	7
Clostridium tyrobutyricum 24853	Clostridium tyrobutyricum Cl_238	91.80	[89.7 - 93.5%]	0.0101	96.37	2
Clostridium tyrobutyricum 24853	Clostridium tyrobutyricum Cl_239	91.80	[89.7 - 93.5%]	0.0101	96.37	2
Clostridium tyrobutyricum 24853	Clostridium tyrobutyricum KCTC 5387	90.80	[88.6 - 92.7%]	0.0112	96.07	20
Clostridium tyrobutyricum 24853	Clostridium tyrobutyricum L319	91.10	[88.9 - 92.9%]	0.0110	96.14	19
Clostridium tyrobutyricum 24853	Clostridium tyrobutyricum W428	90.70	[88.5 - 92.6%]	0.0113	96.03	16
Clostridium tyrobutyricum 24853	Clostridium tyrobutyricum Cirm BIA 2237	91.70	[89.6 - 93.4%]	0.0103	96.33	6
Clostridium tyrobutyricum 24853	Clostridium tyrobutyricum FAM22552	90.00	[87.7 - 91.9%]	0.0121	95.8	22
Clostridium tyrobutyricum 24853	Clostridium tyrobutyricum DIVETGP	91.00	[88.8 - 92.8%]	0.0110	96.12	3
Clostridium tyrobutyricum 24853	Clostridium tyrobutyricum FAM22553	85.90	[83.3 - 88.2%]	0.0166	94.18	6
Clostridium tyrobutyricum 24853	Clostridium tyrobutyricum MGYG-HGUT-00125	85.50	[82.8 - 87.8%]	0.0171	93.97	7
Clostridium tyrobutyricum 24853	Clostridium tyrobutyricum 1001713B170207_170306_A1	92.00	[89.9 - 93.6%]	0.0100	96.41	27
Clostridium tyrobutyricum 24853	Clostridium tyrobutyricum 1001283B150210_160208_D6	92.10	[90 - 93.7%]	0.0099	96.45	8
Clostridium tyrobutyricum 24853	Clostridium tyrobutyricum 1001713B170207_170306_A10	92.00	[89.9 - 93.6%]	0.0100	96.41	1
Clostridium tyrobutyricum 24853	Clostridium tyrobutyricum 1001283B150210_160208_G3	93.10	[91.2 - 94.6%]	0.0087	96.73	3
Clostridium tyrobutyricum 24853	Clostridium tyrobutyricum UC7086	90.00	[87.7 - 91.9%]	0.0122	95.79	2
Clostridium tyrobutyricum 24853	Clostridium tyrobutyricum IFP923	89.90	[87.6 - 91.8%]	0.0122	95.77	2
Clostridium tyrobutyricum 24853	Clostridium tyrobutyricum 24853	100.00	[100 - NaN%]	0.0000	98.3	0
Clostridium tyrobutyricum 24853	Clostridium tyrobutyricum UBA5407	94.30	[92.6 - 95.7%]	0.0074	97.04	11
Clostridium tyrobutyricum 1001713B170207_170306_A1	Clostridium tyrobutyricum Cl_14	92.50	[90.5 - 94.1%]	0.0094	96.56	36
Clostridium tyrobutyricum 1001713B170207_170306_A1	Clostridium tyrobutyricum Cl_29	95.00	[93.4 - 96.2%]	0.0067	97.19	25
Clostridium tyrobutyricum 1001713B170207_170306_A1	Clostridium tyrobutyricum Cl_52	61.40	[58.5 - 64.2%]	0.0493	56.8	53
Clostridium tyrobutyricum 1001713B170207_170306_A1	Clostridium tyrobutyricum Cl_64	93.00	[91.1 - 94.6%]	0.0088	96.71	6
Clostridium tyrobutyricum 1001713B170207_170306_A1	Clostridium tyrobutyricum Cl_80	94.60	[92.9 - 95.9%]	0.0071	97.11	18
Clostridium tyrobutyricum 1001713B170207_170306_A1	Clostridium tyrobutyricum Cl_82	95.20	[93.6 - 96.4%]	0.0064	97.25	28
Clostridium tyrobutyricum 1001713B170207_170306_A1	Clostridium tyrobutyricum Cl_84	92.70	[90.7 - 94.3%]	0.0092	96.61	21
Clostridium tyrobutyricum 1001713B170207_170306_A1	Clostridium tyrobutyricum Cl_117	92.70	[90.7 - 94.3%]	0.0092	96.61	1
Clostridium tyrobutyricum 1001713B170207_170306_A1	Clostridium tyrobutyricum Cl_171	92.40	[90.4 - 94.1%]	0.0095	96.55	21
Clostridium tyrobutyricum 1001713B170207_170306_A1	Clostridium tyrobutyricum Cl_188	94.30	[92.5 - 95.6%]	0.0074	97.03	34
Clostridium tyrobutyricum 1001713B170207_170306_A1	Clostridium tyrobutyricum Cl_238	93.40	[91.6 - 94.9%]	0.0084	96.81	29
Clostridium tyrobutyricum 1001713B170207_170306_A1	Clostridium tyrobutyricum Cl_239	93.30	[91.4 - 94.8%]	0.0085	96.78	26
Clostridium tyrobutyricum 1001713B170207_170306_A1	Clostridium tyrobutyricum KCTC 5387	94.50	[92.8 - 95.8%]	0.0072	97.08	8
Clostridium tyrobutyricum 1001713B170207_170306_A1	Clostridium tyrobutyricum L319	94.50	[92.8 - 95.8%]	0.0072	97.08	8
Clostridium tyrobutyricum 1001713B170207_170306_A1	Clostridium tyrobutyricum W428	94.10	[92.4 - 95.5%]	0.0076	97	11
Clostridium tyrobutyricum 1001713B170207_170306_A1	Clostridium tyrobutyricum Cirm BIA 2237	95.10	[93.5 - 96.3%]	0.0065	97.23	33
Clostridium tyrobutyricum 1001713B170207_170306_A1	Clostridium tyrobutyricum FAM22552	93.40	[91.5 - 94.9%]	0.0084	96.8	5
Clostridium tyrobutyricum 1001713B170207_170306_A1	Clostridium tyrobutyricum DIVETGP	94.50	[92.8 - 95.8%]	0.0072	97.08	24
Clostridium tyrobutyricum 1001713B170207_170306_A1	Clostridium tyrobutyricum FAM22553	89.10	[86.7 - 91.1%]	0.0131	95.48	21
Clostridium tyrobutyricum 1001713B170207_170306_A1	Clostridium tyrobutyricum MGYG-HGUT-00125	88.40	[86 - 90.5%]	0.0138	95.24	35
Clostridium tyrobutyricum 1001713B170207_170306_A1	Clostridium tyrobutyricum 1001713B170207_170306_A1	100.00	[100 - NaN%]	0.0000	98.3	0
Clostridium tyrobutyricum 1001713B170207_170306_A1	Clostridium tyrobutyricum 1001283B150210_160208_D6	94.60	[92.9 - 95.9%]	0.0071	97.1	35
Clostridium tyrobutyricum 1001713B170207_170306_A1	Clostridium tyrobutyricum 1001713B170207_170306_A10	95.50	[94.1 - 96.7%]	0.0060	97.33	26
Clostridium tyrobutyricum 1001713B170207_170306_A1	Clostridium tyrobutyricum 1001283B150210_160208_G3	94.90	[93.2 - 96.1%]	0.0068	97.17	25
Clostridium tyrobutyricum 1001713B170207_170306_A1	Clostridium tyrobutyricum UC7086	93.80	[92 - 95.2%]	0.0079	96.92	26
Clostridium tyrobutyricum 1001713B170207_170306_A1	Clostridium tyrobutyricum IFP923	92.80	[90.8 - 94.4%]	0.0091	96.64	25
Clostridium tyrobutyricum 1001713B170207_170306_A1	Clostridium tyrobutyricum 24853	92.00	[89.9 - 93.6%]	0.0100	96.41	27
Clostridium tyrobutyricum 1001713B170207_170306_A1	Clostridium tyrobutyricum UBA5407	97.10	[96 - 98%]	0.0041	97.68	39
Clostridium tyrobutyricum 1001713B170207_170306_A10	Clostridium tyrobutyricum Cl_14	90.90	[88.7 - 92.7%]	0.0111	96.09	10
Clostridium tyrobutyricum 1001713B170207_170306_A10	Clostridium tyrobutyricum Cl_29	93.60	[91.8 - 95%]	0.0082	96.86	2
Clostridium tyrobutyricum 1001713B170207_170306_A10	Clostridium tyrobutyricum Cl_52	61.00	[58.1 - 63.8%]	0.0499	55.57	26
Clostridium tyrobutyricum 1001713B170207_170306_A10	Clostridium tyrobutyricum Cl_64	91.50	[89.3 - 93.2%]	0.0105	96.27	20
Clostridium tyrobutyricum 1001713B170207_170306_A10	Clostridium tyrobutyricum Cl_80	92.60	[90.6 - 94.2%]	0.0093	96.6	9
Clostridium tyrobutyricum 1001713B170207_170306_A10	Clostridium tyrobutyricum Cl_82	94.10	[92.3 - 95.5%]	0.0076	96.98	2
Clostridium tyrobutyricum 1001713B170207_170306_A10	Clostridium tyrobutyricum Cl_84	91.60	[89.5 - 93.3%]	0.0104	96.3	5
Clostridium tyrobutyricum 1001713B170207_170306_A10	Clostridium tyrobutyricum Cl_117	92.40	[90.4 - 94.1%]	0.0095	96.55	25
Clostridium tyrobutyricum 1001713B170207_170306_A10	Clostridium tyrobutyricum Cl_171	90.60	[88.4 - 92.5%]	0.0114	96.01	6
Clostridium tyrobutyricum 1001713B170207_170306_A10	Clostridium tyrobutyricum Cl_188	92.20	[90.2 - 93.9%]	0.0097	96.49	8
Clostridium tyrobutyricum 1001713B170207_170306_A10	Clostridium tyrobutyricum Cl_238	93.70	[91.9 - 95.1%]	0.0081	96.88	3
Clostridium tyrobutyricum 1001713B170207_170306_A10	Clostridium tyrobutyricum Cl_239	93.60	[91.8 - 95.1%]	0.0081	96.87	1
Clostridium tyrobutyricum 1001713B170207_170306_A10	Clostridium tyrobutyricum KCTC 5387	93.00	[91 - 94.5%]	0.0089	96.7	19
Clostridium tyrobutyricum 1001713B170207_170306_A10	Clostridium tyrobutyricum L319	93.40	[91.5 - 94.9%]	0.0084	96.8	18
Clostridium tyrobutyricum 1001713B170207_170306_A10	Clostridium tyrobutyricum W428	93.00	[91.1 - 94.6%]	0.0088	96.71	15
Clostridium tyrobutyricum 1001713B170207_170306_A10	Clostridium tyrobutyricum Cirm BIA 2237	95.40	[93.9 - 96.6%]	0.0062	97.3	7
Clostridium tyrobutyricum 1001713B170207_170306_A10	Clostridium tyrobutyricum FAM22552	91.80	[89.7 - 93.5%]	0.0102	96.36	21
Clostridium tyrobutyricum 1001713B170207_170306_A10	Clostridium tyrobutyricum DIVETGP	93.30	[91.4 - 94.8%]	0.0086	96.77	2
Clostridium tyrobutyricum 1001713B170207_170306_A10	Clostridium tyrobutyricum FAM22553	88.90	[86.5 - 91%]	0.0133	95.43	5
Clostridium tyrobutyricum 1001713B170207_170306_A10	Clostridium tyrobutyricum MGYG-HGUT-00125	88.00	[85.5 - 90.1%]	0.0143	95.06	8
Clostridium tyrobutyricum 1001713B170207_170306_A10	Clostridium tyrobutyricum 1001713B170207_170306_A1	95.50	[94.1 - 96.7%]	0.0060	97.33	26
Clostridium tyrobutyricum 1001713B170207_170306_A10	Clostridium tyrobutyricum 1001283B150210_160208_D6	96.20	[94.8 - 97.2%]	0.0053	97.47	9
Clostridium tyrobutyricum 1001713B170207_170306_A10	Clostridium tyrobutyricum 1001713B170207_170306_A10	100.00	[100 - NaN%]	0.0000	98.3	0
Clostridium tyrobutyricum 1001713B170207_170306_A10	Clostridium tyrobutyricum 1001283B150210_160208_G3	98.10	[97.2 - 98.7%]	0.0030	97.87	2
Clostridium tyrobutyricum 1001713B170207_170306_A10	Clostridium tyrobutyricum UC7086	93.10	[91.2 - 94.7%]	0.0087	96.74	1
Clostridium tyrobutyricum 1001713B170207_170306_A10	Clostridium tyrobutyricum IFP923	92.00	[89.9 - 93.7%]	0.0099	96.43	1
Clostridium tyrobutyricum 1001713B170207_170306_A10	Clostridium tyrobutyricum 24853	92.00	[89.9 - 93.6%]	0.0100	96.41	1
Clostridium tyrobutyricum 1001713B170207_170306_A10	Clostridium tyrobutyricum UBA5407	96.40	[95.1 - 97.4%]	0.0050	97.52	12
Clostridium tyrobutyricum Cirm BIA 2237	Clostridium tyrobutyricum Cl_14	90.60	[88.4 - 92.5%]	0.0114	96.01	3
Clostridium tyrobutyricum Cirm BIA 2237	Clostridium tyrobutyricum Cl_29	94.10	[92.3 - 95.4%]	0.0077	96.97	9
Clostridium tyrobutyricum Cirm BIA 2237	Clostridium tyrobutyricum Cl_52	61.30	[58.4 - 64.1%]	0.0494	56.63	19
Clostridium tyrobutyricum Cirm BIA 2237	Clostridium tyrobutyricum Cl_64	92.30	[90.2 - 93.9%]	0.0096	96.5	27
Clostridium tyrobutyricum Cirm BIA 2237	Clostridium tyrobutyricum Cl_80	93.20	[91.3 - 94.7%]	0.0086	96.75	16
Clostridium tyrobutyricum Cirm BIA 2237	Clostridium tyrobutyricum Cl_82	93.40	[91.5 - 94.9%]	0.0084	96.81	5
Clostridium tyrobutyricum Cirm BIA 2237	Clostridium tyrobutyricum Cl_84	91.20	[89.1 - 93%]	0.0108	96.2	12
Clostridium tyrobutyricum Cirm BIA 2237	Clostridium tyrobutyricum Cl_117	93.00	[91.1 - 94.6%]	0.0088	96.71	32
Clostridium tyrobutyricum Cirm BIA 2237	Clostridium tyrobutyricum Cl_171	91.20	[89 - 93%]	0.0108	96.18	13
Clostridium tyrobutyricum Cirm BIA 2237	Clostridium tyrobutyricum Cl_188	93.00	[91 - 94.5%]	0.0089	96.69	1
Clostridium tyrobutyricum Cirm BIA 2237	Clostridium tyrobutyricum Cl_238	93.60	[91.8 - 95.1%]	0.0081	96.87	4
Clostridium tyrobutyricum Cirm BIA 2237	Clostridium tyrobutyricum Cl_239	93.50	[91.7 - 95%]	0.0083	96.84	8
Clostridium tyrobutyricum Cirm BIA 2237	Clostridium tyrobutyricum KCTC 5387	93.30	[91.5 - 94.8%]	0.0085	96.79	26
Clostridium tyrobutyricum Cirm BIA 2237	Clostridium tyrobutyricum L319	93.60	[91.8 - 95.1%]	0.0081	96.87	25
Clostridium tyrobutyricum Cirm BIA 2237	Clostridium tyrobutyricum W428	93.30	[91.4 - 94.8%]	0.0085	96.79	22
Clostridium tyrobutyricum Cirm BIA 2237	Clostridium tyrobutyricum Cirm BIA 2237	100.00	[100 - NaN%]	0.0000	98.3	0
Clostridium tyrobutyricum Cirm BIA 2237	Clostridium tyrobutyricum FAM22552	91.80	[89.7 - 93.5%]	0.0102	96.35	28
Clostridium tyrobutyricum Cirm BIA 2237	Clostridium tyrobutyricum DIVETGP	93.60	[91.8 - 95.1%]	0.0082	96.86	9
Clostridium tyrobutyricum Cirm BIA 2237	Clostridium tyrobutyricum FAM22553	88.80	[86.3 - 90.8%]	0.0134	95.37	12
Clostridium tyrobutyricum Cirm BIA 2237	Clostridium tyrobutyricum MGYG-HGUT-00125	88.60	[86.2 - 90.7%]	0.0136	95.31	1
Clostridium tyrobutyricum Cirm BIA 2237	Clostridium tyrobutyricum 1001713B170207_170306_A1	95.10	[93.5 - 96.3%]	0.0065	97.23	33
Clostridium tyrobutyricum Cirm BIA 2237	Clostridium tyrobutyricum 1001283B150210_160208_D6	94.80	[93.2 - 96.1%]	0.0068	97.17	2
Clostridium tyrobutyricum Cirm BIA 2237	Clostridium tyrobutyricum 1001713B170207_170306_A10	95.40	[93.9 - 96.6%]	0.0062	97.3	7
Clostridium tyrobutyricum Cirm BIA 2237	Clostridium tyrobutyricum 1001283B150210_160208_G3	94.90	[93.3 - 96.1%]	0.0067	97.18	9
Clostridium tyrobutyricum Cirm BIA 2237	Clostridium tyrobutyricum UC7086	93.50	[91.6 - 94.9%]	0.0083	96.82	8
Clostridium tyrobutyricum Cirm BIA 2237	Clostridium tyrobutyricum IFP923	92.10	[90 - 93.8%]	0.0098	96.45	8
Clostridium tyrobutyricum Cirm BIA 2237	Clostridium tyrobutyricum 24853	91.70	[89.6 - 93.4%]	0.0103	96.33	6
Clostridium tyrobutyricum Cirm BIA 2237	Clostridium tyrobutyricum UBA5407	96.20	[94.9 - 97.2%]	0.0052	97.48	5
Clostridium tyrobutyricum Cl_117	Clostridium tyrobutyricum Cl_14	93.00	[91 - 94.5%]	0.0089	96.7	35
Clostridium tyrobutyricum Cl_117	Clostridium tyrobutyricum Cl_29	94.40	[92.7 - 95.7%]	0.0073	97.06	23
Clostridium tyrobutyricum Cl_117	Clostridium tyrobutyricum Cl_52	62.20	[59.3 - 65%]	0.0479	59.3	51
Clostridium tyrobutyricum Cl_117	Clostridium tyrobutyricum Cl_64	93.80	[92 - 95.2%]	0.0080	96.91	5
Clostridium tyrobutyricum Cl_117	Clostridium tyrobutyricum Cl_80	94.60	[92.9 - 95.9%]	0.0071	97.11	17
Clostridium tyrobutyricum Cl_117	Clostridium tyrobutyricum Cl_82	93.80	[92 - 95.3%]	0.0079	96.92	27
Clostridium tyrobutyricum Cl_117	Clostridium tyrobutyricum Cl_84	94.10	[92.3 - 95.5%]	0.0077	96.98	20
Clostridium tyrobutyricum Cl_117	Clostridium tyrobutyricum Cl_117	100.00	[100 - NaN%]	0.0000	98.3	0
Clostridium tyrobutyricum Cl_117	Clostridium tyrobutyricum Cl_171	93.10	[91.2 - 94.7%]	0.0087	96.74	20
Clostridium tyrobutyricum Cl_117	Clostridium tyrobutyricum Cl_188	94.70	[93.1 - 96%]	0.0070	97.13	33
Clostridium tyrobutyricum Cl_117	Clostridium tyrobutyricum Cl_238	94.50	[92.8 - 95.8%]	0.0072	97.08	28
Clostridium tyrobutyricum Cl_117	Clostridium tyrobutyricum Cl_239	94.30	[92.5 - 95.6%]	0.0075	97.03	25
Clostridium tyrobutyricum Cl_117	Clostridium tyrobutyricum KCTC 5387	94.00	[92.2 - 95.4%]	0.0077	96.96	7
Clostridium tyrobutyricum Cl_117	Clostridium tyrobutyricum L319	94.20	[92.5 - 95.6%]	0.0075	97.02	7
Clostridium tyrobutyricum Cl_117	Clostridium tyrobutyricum W428	93.90	[92.1 - 95.3%]	0.0078	96.94	10
Clostridium tyrobutyricum Cl_117	Clostridium tyrobutyricum Cirm BIA 2237	93.00	[91.1 - 94.6%]	0.0088	96.71	32
Clostridium tyrobutyricum Cl_117	Clostridium tyrobutyricum FAM22552	93.60	[91.8 - 95.1%]	0.0082	96.87	4
Clostridium tyrobutyricum Cl_117	Clostridium tyrobutyricum DIVETGP	94.20	[92.5 - 95.6%]	0.0075	97.02	23
Clostridium tyrobutyricum Cl_117	Clostridium tyrobutyricum FAM22553	90.90	[88.7 - 92.7%]	0.0112	96.09	20
Clostridium tyrobutyricum Cl_117	Clostridium tyrobutyricum MGYG-HGUT-00125	91.10	[89 - 92.9%]	0.0109	96.17	34
Clostridium tyrobutyricum Cl_117	Clostridium tyrobutyricum 1001713B170207_170306_A1	92.70	[90.7 - 94.3%]	0.0092	96.61	1
Clostridium tyrobutyricum Cl_117	Clostridium tyrobutyricum 1001283B150210_160208_D6	93.30	[91.4 - 94.8%]	0.0085	96.78	34
Clostridium tyrobutyricum Cl_117	Clostridium tyrobutyricum 1001713B170207_170306_A10	92.40	[90.4 - 94.1%]	0.0095	96.55	25
Clostridium tyrobutyricum Cl_117	Clostridium tyrobutyricum 1001283B150210_160208_G3	93.10	[91.2 - 94.6%]	0.0087	96.73	24
Clostridium tyrobutyricum Cl_117	Clostridium tyrobutyricum UC7086	94.90	[93.2 - 96.1%]	0.0068	97.17	24
Clostridium tyrobutyricum Cl_117	Clostridium tyrobutyricum IFP923	92.10	[90 - 93.7%]	0.0099	96.44	24
Clostridium tyrobutyricum Cl_117	Clostridium tyrobutyricum 24853	90.60	[88.4 - 92.5%]	0.0114	96	26
Clostridium tyrobutyricum Cl_117	Clostridium tyrobutyricum UBA5407	94.90	[93.3 - 96.1%]	0.0068	97.18	37
Clostridium tyrobutyricum Cl_14	Clostridium tyrobutyricum Cl_14	100.00	[100 - NaN%]	0.0000	98.3	0
Clostridium tyrobutyricum Cl_14	Clostridium tyrobutyricum Cl_29	93.40	[91.5 - 94.9%]	0.0084	96.81	12
Clostridium tyrobutyricum Cl_14	Clostridium tyrobutyricum Cl_52	61.40	[58.5 - 64.1%]	0.0493	56.74	16
Clostridium tyrobutyricum Cl_14	Clostridium tyrobutyricum Cl_64	91.60	[89.4 - 93.3%]	0.0104	96.29	30
Clostridium tyrobutyricum Cl_14	Clostridium tyrobutyricum Cl_80	92.30	[90.3 - 94%]	0.0096	96.52	18
Clostridium tyrobutyricum Cl_14	Clostridium tyrobutyricum Cl_82	92.30	[90.3 - 94%]	0.0096	96.52	8
Clostridium tyrobutyricum Cl_14	Clostridium tyrobutyricum Cl_84	95.50	[94 - 96.6%]	0.0060	97.32	15
Clostridium tyrobutyricum Cl_14	Clostridium tyrobutyricum Cl_117	93.00	[91 - 94.5%]	0.0089	96.7	35
Clostridium tyrobutyricum Cl_14	Clostridium tyrobutyricum Cl_171	93.20	[91.3 - 94.7%]	0.0086	96.76	15
Clostridium tyrobutyricum Cl_14	Clostridium tyrobutyricum Cl_188	94.10	[92.3 - 95.4%]	0.0077	96.98	2
Clostridium tyrobutyricum Cl_14	Clostridium tyrobutyricum Cl_238	92.60	[90.6 - 94.2%]	0.0093	96.6	7
Clostridium tyrobutyricum Cl_14	Clostridium tyrobutyricum Cl_239	92.40	[90.4 - 94%]	0.0095	96.53	10
Clostridium tyrobutyricum Cl_14	Clostridium tyrobutyricum KCTC 5387	93.00	[91 - 94.5%]	0.0089	96.69	28
Clostridium tyrobutyricum Cl_14	Clostridium tyrobutyricum L319	93.30	[91.4 - 94.8%]	0.0086	96.77	28
Clostridium tyrobutyricum Cl_14	Clostridium tyrobutyricum W428	92.90	[91 - 94.5%]	0.0089	96.68	25
Clostridium tyrobutyricum Cl_14	Clostridium tyrobutyricum Cirm BIA 2237	90.60	[88.4 - 92.5%]	0.0114	96.01	3
Clostridium tyrobutyricum Cl_14	Clostridium tyrobutyricum FAM22552	91.70	[89.6 - 93.4%]	0.0102	96.34	31
Clostridium tyrobutyricum Cl_14	Clostridium tyrobutyricum DIVETGP	93.30	[91.4 - 94.8%]	0.0085	96.78	12
Clostridium tyrobutyricum Cl_14	Clostridium tyrobutyricum FAM22553	90.70	[88.5 - 92.6%]	0.0113	96.03	15
Clostridium tyrobutyricum Cl_14	Clostridium tyrobutyricum MGYG-HGUT-00125	89.00	[86.6 - 91.1%]	0.0132	95.46	1
Clostridium tyrobutyricum Cl_14	Clostridium tyrobutyricum 1001713B170207_170306_A1	92.50	[90.5 - 94.1%]	0.0094	96.56	36
Clostridium tyrobutyricum Cl_14	Clostridium tyrobutyricum 1001283B150210_160208_D6	91.90	[89.8 - 93.6%]	0.0100	96.4	1
Clostridium tyrobutyricum Cl_14	Clostridium tyrobutyricum 1001713B170207_170306_A10	90.90	[88.7 - 92.7%]	0.0111	96.09	10
Clostridium tyrobutyricum Cl_14	Clostridium tyrobutyricum 1001283B150210_160208_G3	91.50	[89.3 - 93.2%]	0.0105	96.26	11
Clostridium tyrobutyricum Cl_14	Clostridium tyrobutyricum UC7086	94.30	[92.5 - 95.6%]	0.0074	97.03	11
Clostridium tyrobutyricum Cl_14	Clostridium tyrobutyricum IFP923	91.20	[89.1 - 93%]	0.0108	96.2	11
Clostridium tyrobutyricum Cl_14	Clostridium tyrobutyricum 24853	88.70	[86.3 - 90.8%]	0.0135	95.35	9
Clostridium tyrobutyricum Cl_14	Clostridium tyrobutyricum UBA5407	93.70	[91.8 - 95.1%]	0.0081	96.88	2
Clostridium tyrobutyricum Cl_171	Clostridium tyrobutyricum Cl_14	93.20	[91.3 - 94.7%]	0.0086	96.76	15
Clostridium tyrobutyricum Cl_171	Clostridium tyrobutyricum Cl_29	93.00	[91 - 94.5%]	0.0089	96.69	4
Clostridium tyrobutyricum Cl_171	Clostridium tyrobutyricum Cl_52	61.20	[58.3 - 64%]	0.0495	56.29	32
Clostridium tyrobutyricum Cl_171	Clostridium tyrobutyricum Cl_64	92.70	[90.7 - 94.3%]	0.0092	96.61	15
Clostridium tyrobutyricum Cl_171	Clostridium tyrobutyricum Cl_80	92.30	[90.3 - 93.9%]	0.0096	96.51	3
Clostridium tyrobutyricum Cl_171	Clostridium tyrobutyricum Cl_82	92.70	[90.7 - 94.3%]	0.0092	96.62	8
Clostridium tyrobutyricum Cl_171	Clostridium tyrobutyricum Cl_84	94.50	[92.8 - 95.8%]	0.0072	97.09	0
Clostridium tyrobutyricum Cl_171	Clostridium tyrobutyricum Cl_117	93.10	[91.2 - 94.7%]	0.0087	96.74	20
Clostridium tyrobutyricum Cl_171	Clostridium tyrobutyricum Cl_171	100.00	[100 - NaN%]	0.0000	98.3	0
Clostridium tyrobutyricum Cl_171	Clostridium tyrobutyricum Cl_188	94.50	[92.9 - 95.8%]	0.0071	97.09	14
Clostridium tyrobutyricum Cl_171	Clostridium tyrobutyricum Cl_238	92.90	[91 - 94.5%]	0.0089	96.68	8
Clostridium tyrobutyricum Cl_171	Clostridium tyrobutyricum Cl_239	92.90	[90.9 - 94.4%]	0.0090	96.67	5
Clostridium tyrobutyricum Cl_171	Clostridium tyrobutyricum KCTC 5387	92.30	[90.3 - 94%]	0.0096	96.51	13
Clostridium tyrobutyricum Cl_171	Clostridium tyrobutyricum L319	92.60	[90.6 - 94.2%]	0.0093	96.59	13
Clostridium tyrobutyricum Cl_171	Clostridium tyrobutyricum W428	92.30	[90.2 - 93.9%]	0.0096	96.5	9
Clostridium tyrobutyricum Cl_171	Clostridium tyrobutyricum Cirm BIA 2237	91.20	[89 - 93%]	0.0108	96.18	13
Clostridium tyrobutyricum Cl_171	Clostridium tyrobutyricum FAM22552	91.70	[89.6 - 93.4%]	0.0102	96.34	16
Clostridium tyrobutyricum Cl_171	Clostridium tyrobutyricum DIVETGP	92.70	[90.8 - 94.3%]	0.0091	96.63	3
Clostridium tyrobutyricum Cl_171	Clostridium tyrobutyricum FAM22553	89.70	[87.3 - 91.6%]	0.0125	95.69	1
Clostridium tyrobutyricum Cl_171	Clostridium tyrobutyricum MGYG-HGUT-00125	88.90	[86.5 - 91%]	0.0133	95.42	14
Clostridium tyrobutyricum Cl_171	Clostridium tyrobutyricum 1001713B170207_170306_A1	92.40	[90.4 - 94.1%]	0.0095	96.55	21
Clostridium tyrobutyricum Cl_171	Clostridium tyrobutyricum 1001283B150210_160208_D6	92.20	[90.2 - 93.9%]	0.0097	96.48	14
Clostridium tyrobutyricum Cl_171	Clostridium tyrobutyricum 1001713B170207_170306_A10	90.60	[88.4 - 92.5%]	0.0114	96.01	6
Clostridium tyrobutyricum Cl_171	Clostridium tyrobutyricum 1001283B150210_160208_G3	91.10	[88.9 - 92.9%]	0.0110	96.14	4
Clostridium tyrobutyricum Cl_171	Clostridium tyrobutyricum UC7086	94.70	[93 - 96%]	0.0070	97.13	5
Clostridium tyrobutyricum Cl_171	Clostridium tyrobutyricum IFP923	91.40	[89.2 - 93.1%]	0.0106	96.23	5
Clostridium tyrobutyricum Cl_171	Clostridium tyrobutyricum 24853	88.10	[85.6 - 90.3%]	0.0142	95.12	7
Clostridium tyrobutyricum Cl_171	Clostridium tyrobutyricum UBA5407	94.30	[92.6 - 95.7%]	0.0074	97.04	18
Clostridium tyrobutyricum Cl_188	Clostridium tyrobutyricum Cl_14	94.10	[92.3 - 95.4%]	0.0077	96.98	2
Clostridium tyrobutyricum Cl_188	Clostridium tyrobutyricum Cl_29	94.50	[92.8 - 95.8%]	0.0072	97.09	10
Clostridium tyrobutyricum Cl_188	Clostridium tyrobutyricum Cl_52	61.60	[58.7 - 64.4%]	0.0489	57.42	18
Clostridium tyrobutyricum Cl_188	Clostridium tyrobutyricum Cl_64	93.30	[91.4 - 94.8%]	0.0085	96.79	28
Clostridium tyrobutyricum Cl_188	Clostridium tyrobutyricum Cl_80	93.90	[92.1 - 95.3%]	0.0079	96.93	17
Clostridium tyrobutyricum Cl_188	Clostridium tyrobutyricum Cl_82	94.00	[92.3 - 95.4%]	0.0077	96.97	6
Clostridium tyrobutyricum Cl_188	Clostridium tyrobutyricum Cl_84	94.80	[93.2 - 96.1%]	0.0068	97.16	13
Clostridium tyrobutyricum Cl_188	Clostridium tyrobutyricum Cl_117	94.70	[93.1 - 96%]	0.0070	97.13	33
Clostridium tyrobutyricum Cl_188	Clostridium tyrobutyricum Cl_171	94.50	[92.9 - 95.8%]	0.0071	97.09	14
Clostridium tyrobutyricum Cl_188	Clostridium tyrobutyricum Cl_188	100.00	[100 - NaN%]	0.0000	98.3	0
Clostridium tyrobutyricum Cl_188	Clostridium tyrobutyricum Cl_238	93.90	[92.1 - 95.3%]	0.0079	96.93	5
Clostridium tyrobutyricum Cl_188	Clostridium tyrobutyricum Cl_239	93.90	[92.1 - 95.3%]	0.0079	96.93	9
Clostridium tyrobutyricum Cl_188	Clostridium tyrobutyricum KCTC 5387	93.80	[92 - 95.3%]	0.0079	96.92	27
Clostridium tyrobutyricum Cl_188	Clostridium tyrobutyricum L319	93.90	[92.1 - 95.3%]	0.0078	96.94	26
Clostridium tyrobutyricum Cl_188	Clostridium tyrobutyricum W428	93.60	[91.7 - 95%]	0.0082	96.86	23
Clostridium tyrobutyricum Cl_188	Clostridium tyrobutyricum Cirm BIA 2237	93.00	[91 - 94.5%]	0.0089	96.69	1
Clostridium tyrobutyricum Cl_188	Clostridium tyrobutyricum FAM22552	93.50	[91.6 - 94.9%]	0.0083	96.83	29
Clostridium tyrobutyricum Cl_188	Clostridium tyrobutyricum DIVETGP	94.30	[92.6 - 95.6%]	0.0074	97.03	10
Clostridium tyrobutyricum Cl_188	Clostridium tyrobutyricum FAM22553	90.30	[88.1 - 92.2%]	0.0118	95.91	13
Clostridium tyrobutyricum Cl_188	Clostridium tyrobutyricum MGYG-HGUT-00125	90.00	[87.7 - 91.9%]	0.0122	95.79	0
Clostridium tyrobutyricum Cl_188	Clostridium tyrobutyricum 1001713B170207_170306_A1	94.30	[92.5 - 95.6%]	0.0074	97.03	34
Clostridium tyrobutyricum Cl_188	Clostridium tyrobutyricum 1001283B150210_160208_D6	92.70	[90.7 - 94.3%]	0.0092	96.62	1
Clostridium tyrobutyricum Cl_188	Clostridium tyrobutyricum 1001713B170207_170306_A10	92.20	[90.2 - 93.9%]	0.0097	96.49	8
Clostridium tyrobutyricum Cl_188	Clostridium tyrobutyricum 1001283B150210_160208_G3	92.50	[90.5 - 94.1%]	0.0094	96.56	10
Clostridium tyrobutyricum Cl_188	Clostridium tyrobutyricum UC7086	95.20	[93.6 - 96.4%]	0.0064	97.24	9
Clostridium tyrobutyricum Cl_188	Clostridium tyrobutyricum IFP923	92.80	[90.8 - 94.4%]	0.0091	96.65	9
Clostridium tyrobutyricum Cl_188	Clostridium tyrobutyricum 24853	90.10	[87.7 - 92%]	0.0121	95.82	7
Clostridium tyrobutyricum Cl_188	Clostridium tyrobutyricum UBA5407	95.10	[93.6 - 96.3%]	0.0065	97.24	4
Clostridium tyrobutyricum Cl_238	Clostridium tyrobutyricum Cl_14	92.60	[90.6 - 94.2%]	0.0093	96.6	7
Clostridium tyrobutyricum Cl_238	Clostridium tyrobutyricum Cl_29	94.20	[92.5 - 95.6%]	0.0075	97.02	4
Clostridium tyrobutyricum Cl_238	Clostridium tyrobutyricum Cl_52	62.40	[59.6 - 65.3%]	0.0475	60.13	24
Clostridium tyrobutyricum Cl_238	Clostridium tyrobutyricum Cl_64	93.20	[91.3 - 94.7%]	0.0086	96.76	23
Clostridium tyrobutyricum Cl_238	Clostridium tyrobutyricum Cl_80	93.70	[91.9 - 95.1%]	0.0081	96.89	11
Clostridium tyrobutyricum Cl_238	Clostridium tyrobutyricum Cl_82	93.70	[91.8 - 95.1%]	0.0081	96.88	1
Clostridium tyrobutyricum Cl_238	Clostridium tyrobutyricum Cl_84	93.50	[91.7 - 95%]	0.0083	96.84	8
Clostridium tyrobutyricum Cl_238	Clostridium tyrobutyricum Cl_117	94.50	[92.8 - 95.8%]	0.0072	97.08	28
Clostridium tyrobutyricum Cl_238	Clostridium tyrobutyricum Cl_171	92.90	[91 - 94.5%]	0.0089	96.68	8
Clostridium tyrobutyricum Cl_238	Clostridium tyrobutyricum Cl_188	93.90	[92.1 - 95.3%]	0.0079	96.93	5
Clostridium tyrobutyricum Cl_238	Clostridium tyrobutyricum Cl_238	100.00	[100 - NaN%]	0.0000	98.3	0
Clostridium tyrobutyricum Cl_238	Clostridium tyrobutyricum Cl_239	100.00	[100 - 100%]	0.0001	98.29	3
Clostridium tyrobutyricum Cl_238	Clostridium tyrobutyricum KCTC 5387	93.60	[91.8 - 95.1%]	0.0082	96.86	21
Clostridium tyrobutyricum Cl_238	Clostridium tyrobutyricum L319	93.60	[91.8 - 95.1%]	0.0082	96.86	21
Clostridium tyrobutyricum Cl_238	Clostridium tyrobutyricum W428	93.30	[91.4 - 94.8%]	0.0085	96.78	17
Clostridium tyrobutyricum Cl_238	Clostridium tyrobutyricum Cirm BIA 2237	93.60	[91.8 - 95.1%]	0.0081	96.87	4
Clostridium tyrobutyricum Cl_238	Clostridium tyrobutyricum FAM22552	93.40	[91.6 - 94.9%]	0.0084	96.81	24
Clostridium tyrobutyricum Cl_238	Clostridium tyrobutyricum DIVETGP	94.10	[92.3 - 95.5%]	0.0077	96.98	5
Clostridium tyrobutyricum Cl_238	Clostridium tyrobutyricum FAM22553	89.70	[87.3 - 91.6%]	0.0125	95.68	8
Clostridium tyrobutyricum Cl_238	Clostridium tyrobutyricum MGYG-HGUT-00125	89.20	[86.8 - 91.2%]	0.0130	95.53	6
Clostridium tyrobutyricum Cl_238	Clostridium tyrobutyricum 1001713B170207_170306_A1	93.40	[91.6 - 94.9%]	0.0084	96.81	29
Clostridium tyrobutyricum Cl_238	Clostridium tyrobutyricum 1001283B150210_160208_D6	93.20	[91.3 - 94.7%]	0.0086	96.75	6
Clostridium tyrobutyricum Cl_238	Clostridium tyrobutyricum 1001713B170207_170306_A10	93.70	[91.9 - 95.1%]	0.0081	96.88	3
Clostridium tyrobutyricum Cl_238	Clostridium tyrobutyricum 1001283B150210_160208_G3	92.80	[90.8 - 94.3%]	0.0091	96.64	4
Clostridium tyrobutyricum Cl_238	Clostridium tyrobutyricum UC7086	94.70	[93 - 95.9%]	0.0070	97.12	3
Clostridium tyrobutyricum Cl_238	Clostridium tyrobutyricum IFP923	91.40	[89.2 - 93.1%]	0.0106	96.24	4
Clostridium tyrobutyricum Cl_238	Clostridium tyrobutyricum 24853	91.80	[89.7 - 93.5%]	0.0101	96.37	2
Clostridium tyrobutyricum Cl_238	Clostridium tyrobutyricum UBA5407	95.20	[93.6 - 96.4%]	0.0064	97.25	10
Clostridium tyrobutyricum Cl_239	Clostridium tyrobutyricum Cl_14	92.40	[90.4 - 94%]	0.0095	96.53	10
Clostridium tyrobutyricum Cl_239	Clostridium tyrobutyricum Cl_29	94.30	[92.5 - 95.6%]	0.0075	97.03	1
Clostridium tyrobutyricum Cl_239	Clostridium tyrobutyricum Cl_52	62.50	[59.6 - 65.3%]	0.0475	60.18	27
Clostridium tyrobutyricum Cl_239	Clostridium tyrobutyricum Cl_64	93.10	[91.2 - 94.7%]	0.0087	96.74	20
Clostridium tyrobutyricum Cl_239	Clostridium tyrobutyricum Cl_80	93.50	[91.6 - 95%]	0.0083	96.83	8
Clostridium tyrobutyricum Cl_239	Clostridium tyrobutyricum Cl_82	93.60	[91.7 - 95%]	0.0082	96.85	2
Clostridium tyrobutyricum Cl_239	Clostridium tyrobutyricum Cl_84	93.30	[91.4 - 94.8%]	0.0085	96.78	5
Clostridium tyrobutyricum Cl_239	Clostridium tyrobutyricum Cl_117	94.30	[92.5 - 95.6%]	0.0075	97.03	25
Clostridium tyrobutyricum Cl_239	Clostridium tyrobutyricum Cl_171	92.90	[90.9 - 94.4%]	0.0090	96.67	5
Clostridium tyrobutyricum Cl_239	Clostridium tyrobutyricum Cl_188	93.90	[92.1 - 95.3%]	0.0079	96.93	9
Clostridium tyrobutyricum Cl_239	Clostridium tyrobutyricum Cl_238	100.00	[100 - 100%]	0.0001	98.29	3
Clostridium tyrobutyricum Cl_239	Clostridium tyrobutyricum Cl_239	100.00	[100 - NaN%]	0.0000	98.3	0
Clostridium tyrobutyricum Cl_239	Clostridium tyrobutyricum KCTC 5387	93.90	[92.1 - 95.3%]	0.0079	96.93	18
Clostridium tyrobutyricum Cl_239	Clostridium tyrobutyricum L319	93.90	[92.1 - 95.3%]	0.0079	96.93	18
Clostridium tyrobutyricum Cl_239	Clostridium tyrobutyricum W428	93.50	[91.7 - 95%]	0.0083	96.84	14
Clostridium tyrobutyricum Cl_239	Clostridium tyrobutyricum Cirm BIA 2237	93.50	[91.7 - 95%]	0.0083	96.84	8
Clostridium tyrobutyricum Cl_239	Clostridium tyrobutyricum FAM22552	93.40	[91.5 - 94.8%]	0.0085	96.8	21
Clostridium tyrobutyricum Cl_239	Clostridium tyrobutyricum DIVETGP	94.10	[92.3 - 95.5%]	0.0076	96.98	2
Clostridium tyrobutyricum Cl_239	Clostridium tyrobutyricum FAM22553	89.70	[87.4 - 91.7%]	0.0124	95.7	4
Clostridium tyrobutyricum Cl_239	Clostridium tyrobutyricum MGYG-HGUT-00125	89.30	[87 - 91.3%]	0.0128	95.57	9
Clostridium tyrobutyricum Cl_239	Clostridium tyrobutyricum 1001713B170207_170306_A1	93.30	[91.4 - 94.8%]	0.0085	96.78	26
Clostridium tyrobutyricum Cl_239	Clostridium tyrobutyricum 1001283B150210_160208_D6	93.00	[91 - 94.5%]	0.0089	96.7	9
Clostridium tyrobutyricum Cl_239	Clostridium tyrobutyricum 1001713B170207_170306_A10	93.60	[91.8 - 95.1%]	0.0081	96.87	1
Clostridium tyrobutyricum Cl_239	Clostridium tyrobutyricum 1001283B150210_160208_G3	92.60	[90.6 - 94.2%]	0.0093	96.59	1
Clostridium tyrobutyricum Cl_239	Clostridium tyrobutyricum UC7086	94.70	[93 - 96%]	0.0070	97.13	0
Clostridium tyrobutyricum Cl_239	Clostridium tyrobutyricum IFP923	91.40	[89.3 - 93.2%]	0.0106	96.25	0
Clostridium tyrobutyricum Cl_239	Clostridium tyrobutyricum 24853	91.80	[89.7 - 93.5%]	0.0101	96.37	2
Clostridium tyrobutyricum Cl_239	Clostridium tyrobutyricum UBA5407	95.00	[93.4 - 96.2%]	0.0066	97.2	13
Clostridium tyrobutyricum Cl_29	Clostridium tyrobutyricum Cl_14	93.40	[91.5 - 94.9%]	0.0084	96.81	12
Clostridium tyrobutyricum Cl_29	Clostridium tyrobutyricum Cl_29	100.00	[100 - NaN%]	0.0000	98.3	0
Clostridium tyrobutyricum Cl_29	Clostridium tyrobutyricum Cl_52	61.60	[58.7 - 64.4%]	0.0489	57.46	28
Clostridium tyrobutyricum Cl_29	Clostridium tyrobutyricum Cl_64	94.20	[92.4 - 95.6%]	0.0075	97.01	18
Clostridium tyrobutyricum Cl_29	Clostridium tyrobutyricum Cl_80	94.90	[93.3 - 96.1%]	0.0067	97.18	7
Clostridium tyrobutyricum Cl_29	Clostridium tyrobutyricum Cl_82	95.90	[94.5 - 97%]	0.0056	97.42	4
Clostridium tyrobutyricum Cl_29	Clostridium tyrobutyricum Cl_84	93.60	[91.8 - 95.1%]	0.0081	96.87	4
Clostridium tyrobutyricum Cl_29	Clostridium tyrobutyricum Cl_117	94.40	[92.7 - 95.7%]	0.0073	97.06	23
Clostridium tyrobutyricum Cl_29	Clostridium tyrobutyricum Cl_171	93.00	[91 - 94.5%]	0.0089	96.69	4
Clostridium tyrobutyricum Cl_29	Clostridium tyrobutyricum Cl_188	94.50	[92.8 - 95.8%]	0.0072	97.09	10
Clostridium tyrobutyricum Cl_29	Clostridium tyrobutyricum Cl_238	94.20	[92.5 - 95.6%]	0.0075	97.02	4
Clostridium tyrobutyricum Cl_29	Clostridium tyrobutyricum Cl_239	94.30	[92.5 - 95.6%]	0.0075	97.03	1
Clostridium tyrobutyricum Cl_29	Clostridium tyrobutyricum KCTC 5387	99.90	[99.8 - 99.9%]	0.0003	98.26	17
Clostridium tyrobutyricum Cl_29	Clostridium tyrobutyricum L319	99.90	[99.8 - 99.9%]	0.0003	98.26	17
Clostridium tyrobutyricum Cl_29	Clostridium tyrobutyricum W428	99.70	[99.5 - 99.8%]	0.0006	98.22	13
Clostridium tyrobutyricum Cl_29	Clostridium tyrobutyricum Cirm BIA 2237	94.10	[92.3 - 95.4%]	0.0077	96.97	9
Clostridium tyrobutyricum Cl_29	Clostridium tyrobutyricum FAM22552	94.80	[93.1 - 96%]	0.0069	97.15	20
Clostridium tyrobutyricum Cl_29	Clostridium tyrobutyricum DIVETGP	99.90	[99.8 - 99.9%]	0.0003	98.26	0
Clostridium tyrobutyricum Cl_29	Clostridium tyrobutyricum FAM22553	90.00	[87.7 - 91.9%]	0.0121	95.8	3
Clostridium tyrobutyricum Cl_29	Clostridium tyrobutyricum MGYG-HGUT-00125	89.40	[87 - 91.4%]	0.0128	95.6	10
Clostridium tyrobutyricum Cl_29	Clostridium tyrobutyricum 1001713B170207_170306_A1	95.00	[93.4 - 96.2%]	0.0067	97.19	25
Clostridium tyrobutyricum Cl_29	Clostridium tyrobutyricum 1001283B150210_160208_D6	94.10	[92.3 - 95.5%]	0.0076	96.99	11
Clostridium tyrobutyricum Cl_29	Clostridium tyrobutyricum 1001713B170207_170306_A10	93.60	[91.8 - 95%]	0.0082	96.86	2
Clostridium tyrobutyricum Cl_29	Clostridium tyrobutyricum 1001283B150210_160208_G3	94.30	[92.5 - 95.6%]	0.0074	97.03	0
Clostridium tyrobutyricum Cl_29	Clostridium tyrobutyricum UC7086	94.80	[93.2 - 96.1%]	0.0069	97.16	1
Clostridium tyrobutyricum Cl_29	Clostridium tyrobutyricum IFP923	92.80	[90.8 - 94.3%]	0.0091	96.64	1
Clostridium tyrobutyricum Cl_29	Clostridium tyrobutyricum 24853	91.20	[89 - 93%]	0.0108	96.19	3
Clostridium tyrobutyricum Cl_29	Clostridium tyrobutyricum UBA5407	96.60	[95.3 - 97.5%]	0.0048	97.56	14
Clostridium tyrobutyricum Cl_52	Clostridium tyrobutyricum KCTC 5387	61.8	[58.9 - 64.6%]	0.0486	58.08	45
Clostridium tyrobutyricum Cl_52	Clostridium tyrobutyricum L319	61.8	[58.9 - 64.5%]	0.0486	58	45
Clostridium tyrobutyricum Cl_52	Clostridium tyrobutyricum W428	61.5	[58.7 - 64.3%]	0.049	57.34	41
Clostridium tyrobutyricum Cl_52	Clostridium tyrobutyricum Cirm BIA 2237	61.3	[58.4 - 64.1%]	0.0494	56.63	19
Clostridium tyrobutyricum Cl_52	Clostridium tyrobutyricum FAM22552	61.4	[58.5 - 64.2%]	0.0492	56.86	48
Clostridium tyrobutyricum Cl_52	Clostridium tyrobutyricum FAM22553	60.7	[57.9 - 63.5%]	0.0504	54.72	31
Clostridium tyrobutyricum Cl_52	Clostridium tyrobutyricum MGYG-HGUT-00125	60.5	[57.6 - 63.2%]	0.0508	53.87	18
Clostridium tyrobutyricum Cl_52	Clostridium tyrobutyricum Cl_171	61.2	[58.3 - 64%]	0.0495	56.29	32
Clostridium tyrobutyricum Cl_52	Clostridium tyrobutyricum 1001713B170207_170306_A1	61.4	[58.5 - 64.2%]	0.0493	56.8	53
Clostridium tyrobutyricum Cl_52	Clostridium tyrobutyricum 1001283B150210_160208_D6	60.5	[57.7 - 63.3%]	0.0507	54.1	17
Clostridium tyrobutyricum Cl_52	Clostridium tyrobutyricum 1001713B170207_170306_A10	61	[58.1 - 63.8%]	0.0499	55.57	26
Clostridium tyrobutyricum Cl_52	Clostridium tyrobutyricum Cl_188	NaN	[NaN - NaN%]	NaN	NaN
Clostridium tyrobutyricum Cl_52	Clostridium tyrobutyricum 1001283B150210_160208_G3	61	[58.1 - 63.8%]	0.05	55.51	28
Clostridium tyrobutyricum Cl_52	Clostridium tyrobutyricum Cl_238	62.4	[59.6 - 65.3%]	0.0475	60.13	24
Clostridium tyrobutyricum Cl_52	Clostridium tyrobutyricum Cl_29	61.6	[58.7 - 64.4%]	0.0489	57.46	28
Clostridium tyrobutyricum Cl_52	Clostridium tyrobutyricum Cl_239	62.5	[59.6 - 65.3%]	0.0475	60.18	27
Clostridium tyrobutyricum Cl_52	Clostridium tyrobutyricum Cl_64	61.6	[58.7 - 64.3%]	0.049	57.39	46
Clostridium tyrobutyricum Cl_52	Clostridium tyrobutyricum Cl_14	61.4	[58.5 - 64.1%]	0.0493	56.74	16
Clostridium tyrobutyricum Cl_52	Clostridium tyrobutyricum Cl_52	100	[100 - NaN%]	0	98.3	0
Clostridium tyrobutyricum Cl_52	Clostridium tyrobutyricum IFP923	61.9	[59 - 64.7%]	0.0484	58.43	27
Clostridium tyrobutyricum Cl_52	Clostridium tyrobutyricum Cl_117	62.2	[59.3 - 65%]	0.0479	59.3	51
Clostridium tyrobutyricum Cl_52	Clostridium tyrobutyricum Cl_80	62.1	[59.2 - 64.9%]	0.048	59.16	35
Clostridium tyrobutyricum Cl_52	Clostridium tyrobutyricum Cl_84	61.3	[58.4 - 64.1%]	0.0494	56.58	31
Clostridium tyrobutyricum Cl_52	Clostridium tyrobutyricum Cl_82	62	[59.1 - 64.8%]	0.0482	58.86	24
Clostridium tyrobutyricum Cl_52	Clostridium tyrobutyricum 24853	60.2	[57.3 - 63%]	0.0513	52.96	25
Clostridium tyrobutyricum Cl_52	Clostridium tyrobutyricum DIVETGP	61.5	[58.6 - 64.3%]	0.0491	57.18	28
Clostridium tyrobutyricum Cl_52	Clostridium tyrobutyricum UC7086	61.7	[58.8 - 64.4%]	0.0488	57.7	27
Clostridium tyrobutyricum Cl_52	Clostridium tyrobutyricum UBA5407	61.7	[58.8 - 64.5%]	0.0487	57.84	14
Clostridium tyrobutyricum Cl_64	Clostridium tyrobutyricum Cl_14	91.60	[89.4 - 93.3%]	0.0104	96.29	30
Clostridium tyrobutyricum Cl_64	Clostridium tyrobutyricum Cl_29	94.20	[92.4 - 95.6%]	0.0075	97.01	18
Clostridium tyrobutyricum Cl_64	Clostridium tyrobutyricum Cl_52	61.60	[58.7 - 64.3%]	0.0490	57.39	46
Clostridium tyrobutyricum Cl_64	Clostridium tyrobutyricum Cl_64	100.00	[100 - NaN%]	0.0000	98.3	0
Clostridium tyrobutyricum Cl_64	Clostridium tyrobutyricum Cl_80	92.90	[91 - 94.5%]	0.0089	96.68	12
Clostridium tyrobutyricum Cl_64	Clostridium tyrobutyricum Cl_82	93.10	[91.2 - 94.7%]	0.0087	96.74	22
Clostridium tyrobutyricum Cl_64	Clostridium tyrobutyricum Cl_84	92.40	[90.4 - 94%]	0.0095	96.53	15
Clostridium tyrobutyricum Cl_64	Clostridium tyrobutyricum Cl_117	93.80	[92 - 95.2%]	0.0080	96.91	5
Clostridium tyrobutyricum Cl_64	Clostridium tyrobutyricum Cl_171	92.70	[90.7 - 94.3%]	0.0092	96.61	15
Clostridium tyrobutyricum Cl_64	Clostridium tyrobutyricum Cl_188	93.30	[91.4 - 94.8%]	0.0085	96.79	28
Clostridium tyrobutyricum Cl_64	Clostridium tyrobutyricum Cl_238	93.20	[91.3 - 94.7%]	0.0086	96.76	23
Clostridium tyrobutyricum Cl_64	Clostridium tyrobutyricum Cl_239	93.10	[91.2 - 94.7%]	0.0087	96.74	20
Clostridium tyrobutyricum Cl_64	Clostridium tyrobutyricum KCTC 5387	93.50	[91.6 - 94.9%]	0.0084	96.82	2
Clostridium tyrobutyricum Cl_64	Clostridium tyrobutyricum L319	93.60	[91.7 - 95%]	0.0082	96.85	2
Clostridium tyrobutyricum Cl_64	Clostridium tyrobutyricum W428	93.30	[91.4 - 94.8%]	0.0086	96.77	5
Clostridium tyrobutyricum Cl_64	Clostridium tyrobutyricum Cirm BIA 2237	92.30	[90.2 - 93.9%]	0.0096	96.5	27
Clostridium tyrobutyricum Cl_64	Clostridium tyrobutyricum FAM22552	90.80	[88.5 - 92.6%]	0.0113	96.05	1
Clostridium tyrobutyricum Cl_64	Clostridium tyrobutyricum DIVETGP	94.10	[92.3 - 95.4%]	0.0077	96.98	18
Clostridium tyrobutyricum Cl_64	Clostridium tyrobutyricum FAM22553	89.30	[86.9 - 91.3%]	0.0129	95.56	15
Clostridium tyrobutyricum Cl_64	Clostridium tyrobutyricum MGYG-HGUT-00125	89.40	[87 - 91.4%]	0.0128	95.58	29
Clostridium tyrobutyricum Cl_64	Clostridium tyrobutyricum 1001713B170207_170306_A1	93.00	[91.1 - 94.6%]	0.0088	96.71	6
Clostridium tyrobutyricum Cl_64	Clostridium tyrobutyricum 1001283B150210_160208_D6	92.70	[90.8 - 94.3%]	0.0091	96.63	29
Clostridium tyrobutyricum Cl_64	Clostridium tyrobutyricum 1001713B170207_170306_A10	91.50	[89.3 - 93.2%]	0.0105	96.27	20
Clostridium tyrobutyricum Cl_64	Clostridium tyrobutyricum 1001283B150210_160208_G3	92.70	[90.7 - 94.3%]	0.0092	96.62	19
Clostridium tyrobutyricum Cl_64	Clostridium tyrobutyricum UC7086	93.70	[91.9 - 95.1%]	0.0081	96.89	19
Clostridium tyrobutyricum Cl_64	Clostridium tyrobutyricum IFP923	91.40	[89.3 - 93.2%]	0.0106	96.25	19
Clostridium tyrobutyricum Cl_64	Clostridium tyrobutyricum 24853	89.20	[86.8 - 91.2%]	0.0130	95.5	21
Clostridium tyrobutyricum Cl_64	Clostridium tyrobutyricum UBA5407	94.50	[92.8 - 95.8%]	0.0072	97.08	32
Clostridium tyrobutyricum Cl_80	Clostridium tyrobutyricum Cl_14	92.30	[90.3 - 94%]	0.0096	96.52	18
Clostridium tyrobutyricum Cl_80	Clostridium tyrobutyricum Cl_29	94.90	[93.3 - 96.1%]	0.0067	97.18	7
Clostridium tyrobutyricum Cl_80	Clostridium tyrobutyricum Cl_52	62.10	[59.2 - 64.9%]	0.0480	59.16	35
Clostridium tyrobutyricum Cl_80	Clostridium tyrobutyricum Cl_64	92.90	[91 - 94.5%]	0.0089	96.68	12
Clostridium tyrobutyricum Cl_80	Clostridium tyrobutyricum Cl_80	100.00	[100 - NaN%]	0.0000	98.3	0
Clostridium tyrobutyricum Cl_80	Clostridium tyrobutyricum Cl_82	93.60	[91.8 - 95.1%]	0.0082	96.86	10
Clostridium tyrobutyricum Cl_80	Clostridium tyrobutyricum Cl_84	93.20	[91.3 - 94.7%]	0.0086	96.76	3
Clostridium tyrobutyricum Cl_80	Clostridium tyrobutyricum Cl_117	94.60	[92.9 - 95.9%]	0.0071	97.11	17
Clostridium tyrobutyricum Cl_80	Clostridium tyrobutyricum Cl_171	92.30	[90.3 - 93.9%]	0.0096	96.51	3
Clostridium tyrobutyricum Cl_80	Clostridium tyrobutyricum Cl_188	93.90	[92.1 - 95.3%]	0.0079	96.93	17
Clostridium tyrobutyricum Cl_80	Clostridium tyrobutyricum Cl_238	93.70	[91.9 - 95.1%]	0.0081	96.89	11
Clostridium tyrobutyricum Cl_80	Clostridium tyrobutyricum Cl_239	93.50	[91.6 - 95%]	0.0083	96.83	8
Clostridium tyrobutyricum Cl_80	Clostridium tyrobutyricum KCTC 5387	94.10	[92.3 - 95.5%]	0.0076	96.99	10
Clostridium tyrobutyricum Cl_80	Clostridium tyrobutyricum L319	94.40	[92.7 - 95.7%]	0.0073	97.05	10
Clostridium tyrobutyricum Cl_80	Clostridium tyrobutyricum W428	94.00	[92.3 - 95.4%]	0.0077	96.97	6
Clostridium tyrobutyricum Cl_80	Clostridium tyrobutyricum Cirm BIA 2237	93.20	[91.3 - 94.7%]	0.0086	96.75	16
Clostridium tyrobutyricum Cl_80	Clostridium tyrobutyricum FAM22552	94.90	[93.3 - 96.2%]	0.0067	97.19	13
Clostridium tyrobutyricum Cl_80	Clostridium tyrobutyricum DIVETGP	94.80	[93.2 - 96.1%]	0.0068	97.16	6
Clostridium tyrobutyricum Cl_80	Clostridium tyrobutyricum FAM22553	90.10	[87.8 - 92%]	0.0120	95.84	4
Clostridium tyrobutyricum Cl_80	Clostridium tyrobutyricum MGYG-HGUT-00125	90.10	[87.8 - 92%]	0.0120	95.84	17
Clostridium tyrobutyricum Cl_80	Clostridium tyrobutyricum 1001713B170207_170306_A1	94.60	[92.9 - 95.9%]	0.0071	97.11	18
Clostridium tyrobutyricum Cl_80	Clostridium tyrobutyricum 1001283B150210_160208_D6	93.20	[91.3 - 94.7%]	0.0086	96.76	17
Clostridium tyrobutyricum Cl_80	Clostridium tyrobutyricum 1001713B170207_170306_A10	92.60	[90.6 - 94.2%]	0.0093	96.6	9
Clostridium tyrobutyricum Cl_80	Clostridium tyrobutyricum 1001283B150210_160208_G3	93.20	[91.2 - 94.7%]	0.0087	96.74	7
Clostridium tyrobutyricum Cl_80	Clostridium tyrobutyricum UC7086	94.00	[92.3 - 95.4%]	0.0077	96.97	8
Clostridium tyrobutyricum Cl_80	Clostridium tyrobutyricum IFP923	93.20	[91.3 - 94.7%]	0.0086	96.75	8
Clostridium tyrobutyricum Cl_80	Clostridium tyrobutyricum 24853	91.00	[88.8 - 92.8%]	0.0110	96.12	10
Clostridium tyrobutyricum Cl_80	Clostridium tyrobutyricum UBA5407	95.10	[93.5 - 96.3%]	0.0066	97.22	21
Clostridium tyrobutyricum Cl_82	Clostridium tyrobutyricum Cl_14	92.30	[90.3 - 94%]	0.0096	96.52	8
Clostridium tyrobutyricum Cl_82	Clostridium tyrobutyricum Cl_29	95.90	[94.5 - 97%]	0.0056	97.42	4
Clostridium tyrobutyricum Cl_82	Clostridium tyrobutyricum Cl_52	62.00	[59.1 - 64.8%]	0.0482	58.86	24
Clostridium tyrobutyricum Cl_82	Clostridium tyrobutyricum Cl_64	93.10	[91.2 - 94.7%]	0.0087	96.74	22
Clostridium tyrobutyricum Cl_82	Clostridium tyrobutyricum Cl_80	93.60	[91.8 - 95.1%]	0.0082	96.86	10
Clostridium tyrobutyricum Cl_82	Clostridium tyrobutyricum Cl_82	100.00	[100 - NaN%]	0.0000	98.3	0
Clostridium tyrobutyricum Cl_82	Clostridium tyrobutyricum Cl_84	93.40	[91.5 - 94.9%]	0.0084	96.81	7
Clostridium tyrobutyricum Cl_82	Clostridium tyrobutyricum Cl_117	93.80	[92 - 95.3%]	0.0079	96.92	27
Clostridium tyrobutyricum Cl_82	Clostridium tyrobutyricum Cl_171	92.70	[90.7 - 94.3%]	0.0092	96.62	8
Clostridium tyrobutyricum Cl_82	Clostridium tyrobutyricum Cl_188	94.00	[92.3 - 95.4%]	0.0077	96.97	6
Clostridium tyrobutyricum Cl_82	Clostridium tyrobutyricum Cl_238	93.70	[91.8 - 95.1%]	0.0081	96.88	1
Clostridium tyrobutyricum Cl_82	Clostridium tyrobutyricum Cl_239	93.60	[91.7 - 95%]	0.0082	96.85	2
Clostridium tyrobutyricum Cl_82	Clostridium tyrobutyricum KCTC 5387	95.70	[94.2 - 96.8%]	0.0059	97.36	20
Clostridium tyrobutyricum Cl_82	Clostridium tyrobutyricum L319	95.90	[94.5 - 97%]	0.0056	97.41	20
Clostridium tyrobutyricum Cl_82	Clostridium tyrobutyricum W428	95.60	[94.1 - 96.7%]	0.0060	97.34	17
Clostridium tyrobutyricum Cl_82	Clostridium tyrobutyricum Cirm BIA 2237	93.40	[91.5 - 94.9%]	0.0084	96.81	5
Clostridium tyrobutyricum Cl_82	Clostridium tyrobutyricum FAM22552	94.00	[92.2 - 95.4%]	0.0078	96.96	23
Clostridium tyrobutyricum Cl_82	Clostridium tyrobutyricum DIVETGP	95.90	[94.5 - 97%]	0.0056	97.41	4
Clostridium tyrobutyricum Cl_82	Clostridium tyrobutyricum FAM22553	89.90	[87.5 - 91.8%]	0.0123	95.76	7
Clostridium tyrobutyricum Cl_82	Clostridium tyrobutyricum MGYG-HGUT-00125	90.10	[87.7 - 92%]	0.0121	95.82	7
Clostridium tyrobutyricum Cl_82	Clostridium tyrobutyricum 1001713B170207_170306_A1	95.20	[93.6 - 96.4%]	0.0064	97.25	28
Clostridium tyrobutyricum Cl_82	Clostridium tyrobutyricum 1001283B150210_160208_D6	93.90	[92.1 - 95.3%]	0.0078	96.94	7
Clostridium tyrobutyricum Cl_82	Clostridium tyrobutyricum 1001713B170207_170306_A10	94.10	[92.3 - 95.5%]	0.0076	96.98	2
Clostridium tyrobutyricum Cl_82	Clostridium tyrobutyricum 1001283B150210_160208_G3	94.00	[92.2 - 95.4%]	0.0077	96.96	3
Clostridium tyrobutyricum Cl_82	Clostridium tyrobutyricum UC7086	94.40	[92.7 - 95.8%]	0.0073	97.07	3
Clostridium tyrobutyricum Cl_82	Clostridium tyrobutyricum IFP923	93.60	[91.7 - 95%]	0.0082	96.86	3
Clostridium tyrobutyricum Cl_82	Clostridium tyrobutyricum 24853	91.60	[89.5 - 93.4%]	0.0103	96.31	1
Clostridium tyrobutyricum Cl_82	Clostridium tyrobutyricum UBA5407	95.70	[94.2 - 96.8%]	0.0058	97.37	10
Clostridium tyrobutyricum Cl_84	Clostridium tyrobutyricum Cl_14	95.50	[94 - 96.6%]	0.0060	97.32	15
Clostridium tyrobutyricum Cl_84	Clostridium tyrobutyricum Cl_29	93.60	[91.8 - 95.1%]	0.0081	96.87	4
Clostridium tyrobutyricum Cl_84	Clostridium tyrobutyricum Cl_52	61.30	[58.4 - 64.1%]	0.0494	56.58	31
Clostridium tyrobutyricum Cl_84	Clostridium tyrobutyricum Cl_64	92.40	[90.4 - 94%]	0.0095	96.53	15
Clostridium tyrobutyricum Cl_84	Clostridium tyrobutyricum Cl_80	93.20	[91.3 - 94.7%]	0.0086	96.76	3
Clostridium tyrobutyricum Cl_84	Clostridium tyrobutyricum Cl_82	93.40	[91.5 - 94.9%]	0.0084	96.81	7
Clostridium tyrobutyricum Cl_84	Clostridium tyrobutyricum Cl_84	100.00	[100 - NaN%]	0.0000	98.3	0
Clostridium tyrobutyricum Cl_84	Clostridium tyrobutyricum Cl_117	94.10	[92.3 - 95.5%]	0.0077	96.98	20
Clostridium tyrobutyricum Cl_84	Clostridium tyrobutyricum Cl_171	94.50	[92.8 - 95.8%]	0.0072	97.09	0
Clostridium tyrobutyricum Cl_84	Clostridium tyrobutyricum Cl_188	94.80	[93.2 - 96.1%]	0.0068	97.16	13
Clostridium tyrobutyricum Cl_84	Clostridium tyrobutyricum Cl_238	93.50	[91.7 - 95%]	0.0083	96.84	8
Clostridium tyrobutyricum Cl_84	Clostridium tyrobutyricum Cl_239	93.30	[91.4 - 94.8%]	0.0085	96.78	5
Clostridium tyrobutyricum Cl_84	Clostridium tyrobutyricum KCTC 5387	93.00	[91.1 - 94.5%]	0.0089	96.7	13
Clostridium tyrobutyricum Cl_84	Clostridium tyrobutyricum L319	93.10	[91.2 - 94.6%]	0.0087	96.73	13
Clostridium tyrobutyricum Cl_84	Clostridium tyrobutyricum W428	92.80	[90.8 - 94.3%]	0.0091	96.64	10
Clostridium tyrobutyricum Cl_84	Clostridium tyrobutyricum Cirm BIA 2237	91.20	[89.1 - 93%]	0.0108	96.2	12
Clostridium tyrobutyricum Cl_84	Clostridium tyrobutyricum FAM22552	91.60	[89.4 - 93.3%]	0.0104	96.3	16
Clostridium tyrobutyricum Cl_84	Clostridium tyrobutyricum DIVETGP	93.60	[91.7 - 95%]	0.0082	96.85	3
Clostridium tyrobutyricum Cl_84	Clostridium tyrobutyricum FAM22553	90.90	[88.6 - 92.7%]	0.0112	96.08	0
Clostridium tyrobutyricum Cl_84	Clostridium tyrobutyricum MGYG-HGUT-00125	87.80	[85.3 - 90%]	0.0145	95.01	14
Clostridium tyrobutyricum Cl_84	Clostridium tyrobutyricum 1001713B170207_170306_A1	92.70	[90.7 - 94.3%]	0.0092	96.61	21
Clostridium tyrobutyricum Cl_84	Clostridium tyrobutyricum 1001283B150210_160208_D6	92.10	[90 - 93.8%]	0.0098	96.45	14
Clostridium tyrobutyricum Cl_84	Clostridium tyrobutyricum 1001713B170207_170306_A10	91.60	[89.5 - 93.3%]	0.0104	96.3	5
Clostridium tyrobutyricum Cl_84	Clostridium tyrobutyricum 1001283B150210_160208_G3	91.40	[89.2 - 93.1%]	0.0106	96.24	4
Clostridium tyrobutyricum Cl_84	Clostridium tyrobutyricum UC7086	94.80	[93.2 - 96.1%]	0.0068	97.16	4
Clostridium tyrobutyricum Cl_84	Clostridium tyrobutyricum IFP923	91.60	[89.4 - 93.3%]	0.0104	96.3	4
Clostridium tyrobutyricum Cl_84	Clostridium tyrobutyricum 24853	89.40	[87 - 91.4%]	0.0128	95.59	6
Clostridium tyrobutyricum Cl_84	Clostridium tyrobutyricum UBA5407	94.40	[92.6 - 95.7%]	0.0073	97.05	18
Clostridium tyrobutyricum 1001283B150210_160208_D6	Clostridium tyrobutyricum Cl_14	91.90	[89.8 - 93.6%]	0.0100	96.4	1
Clostridium tyrobutyricum 1001283B150210_160208_D6	Clostridium tyrobutyricum Cl_29	94.10	[92.3 - 95.5%]	0.0076	96.99	11
Clostridium tyrobutyricum 1001283B150210_160208_D6	Clostridium tyrobutyricum Cl_52	60.50	[57.7 - 63.3%]	0.0507	54.1	17
Clostridium tyrobutyricum 1001283B150210_160208_D6	Clostridium tyrobutyricum Cl_64	92.70	[90.8 - 94.3%]	0.0091	96.63	29
Clostridium tyrobutyricum 1001283B150210_160208_D6	Clostridium tyrobutyricum Cl_80	93.20	[91.3 - 94.7%]	0.0086	96.76	17
Clostridium tyrobutyricum 1001283B150210_160208_D6	Clostridium tyrobutyricum Cl_82	93.90	[92.1 - 95.3%]	0.0078	96.94	7
Clostridium tyrobutyricum 1001283B150210_160208_D6	Clostridium tyrobutyricum Cl_84	92.10	[90 - 93.8%]	0.0098	96.45	14
Clostridium tyrobutyricum 1001283B150210_160208_D6	Clostridium tyrobutyricum Cl_117	93.30	[91.4 - 94.8%]	0.0085	96.78	34
Clostridium tyrobutyricum 1001283B150210_160208_D6	Clostridium tyrobutyricum Cl_171	92.20	[90.2 - 93.9%]	0.0097	96.48	14
Clostridium tyrobutyricum 1001283B150210_160208_D6	Clostridium tyrobutyricum Cl_188	92.70	[90.7 - 94.3%]	0.0092	96.62	1
Clostridium tyrobutyricum 1001283B150210_160208_D6	Clostridium tyrobutyricum Cl_238	93.20	[91.3 - 94.7%]	0.0086	96.75	6
Clostridium tyrobutyricum 1001283B150210_160208_D6	Clostridium tyrobutyricum Cl_239	93.00	[91 - 94.5%]	0.0089	96.7	9
Clostridium tyrobutyricum 1001283B150210_160208_D6	Clostridium tyrobutyricum KCTC 5387	93.90	[92.2 - 95.3%]	0.0078	96.95	27
Clostridium tyrobutyricum 1001283B150210_160208_D6	Clostridium tyrobutyricum L319	93.90	[92.1 - 95.3%]	0.0078	96.94	27
Clostridium tyrobutyricum 1001283B150210_160208_D6	Clostridium tyrobutyricum W428	93.60	[91.8 - 95.1%]	0.0082	96.86	24
Clostridium tyrobutyricum 1001283B150210_160208_D6	Clostridium tyrobutyricum Cirm BIA 2237	94.80	[93.2 - 96.1%]	0.0068	97.17	2
Clostridium tyrobutyricum 1001283B150210_160208_D6	Clostridium tyrobutyricum FAM22552	93.30	[91.4 - 94.8%]	0.0085	96.78	30
Clostridium tyrobutyricum 1001283B150210_160208_D6	Clostridium tyrobutyricum DIVETGP	93.80	[92 - 95.2%]	0.0079	96.92	11
Clostridium tyrobutyricum 1001283B150210_160208_D6	Clostridium tyrobutyricum FAM22553	89.00	[86.5 - 91%]	0.0132	95.44	14
Clostridium tyrobutyricum 1001283B150210_160208_D6	Clostridium tyrobutyricum MGYG-HGUT-00125	88.10	[85.6 - 90.2%]	0.0142	95.1	0
Clostridium tyrobutyricum 1001283B150210_160208_D6	Clostridium tyrobutyricum 1001713B170207_170306_A1	94.60	[92.9 - 95.9%]	0.0071	97.1	35
Clostridium tyrobutyricum 1001283B150210_160208_D6	Clostridium tyrobutyricum 1001283B150210_160208_D6	100.00	[100 - NaN%]	0.0000	98.3	0
Clostridium tyrobutyricum 1001283B150210_160208_D6	Clostridium tyrobutyricum 1001713B170207_170306_A10	96.20	[94.8 - 97.2%]	0.0053	97.47	9
Clostridium tyrobutyricum 1001283B150210_160208_D6	Clostridium tyrobutyricum 1001283B150210_160208_G3	95.80	[94.4 - 96.9%]	0.0057	97.39	10
Clostridium tyrobutyricum 1001283B150210_160208_D6	Clostridium tyrobutyricum UC7086	93.10	[91.2 - 94.7%]	0.0087	96.74	10
Clostridium tyrobutyricum 1001283B150210_160208_D6	Clostridium tyrobutyricum IFP923	91.80	[89.7 - 93.5%]	0.0102	96.35	10
Clostridium tyrobutyricum 1001283B150210_160208_D6	Clostridium tyrobutyricum 24853	92.10	[90 - 93.7%]	0.0099	96.45	8
Clostridium tyrobutyricum 1001283B150210_160208_D6	Clostridium tyrobutyricum UBA5407	96.60	[95.4 - 97.5%]	0.0048	97.57	3
Clostridium tyrobutyricum DIVETGP	Clostridium tyrobutyricum Cl_14	93.30	[91.4 - 94.8%]	0.0085	96.78	12
Clostridium tyrobutyricum DIVETGP	Clostridium tyrobutyricum Cl_29	99.90	[99.8 - 99.9%]	0.0003	98.26	0
Clostridium tyrobutyricum DIVETGP	Clostridium tyrobutyricum Cl_52	61.50	[58.6 - 64.3%]	0.0491	57.18	28
Clostridium tyrobutyricum DIVETGP	Clostridium tyrobutyricum Cl_64	94.10	[92.3 - 95.4%]	0.0077	96.98	18
Clostridium tyrobutyricum DIVETGP	Clostridium tyrobutyricum Cl_80	94.80	[93.2 - 96.1%]	0.0068	97.16	6
Clostridium tyrobutyricum DIVETGP	Clostridium tyrobutyricum Cl_82	95.90	[94.5 - 97%]	0.0056	97.41	4
Clostridium tyrobutyricum DIVETGP	Clostridium tyrobutyricum Cl_84	93.60	[91.7 - 95%]	0.0082	96.85	3
Clostridium tyrobutyricum DIVETGP	Clostridium tyrobutyricum Cl_117	94.20	[92.5 - 95.6%]	0.0075	97.02	23
Clostridium tyrobutyricum DIVETGP	Clostridium tyrobutyricum Cl_171	92.70	[90.8 - 94.3%]	0.0091	96.63	3
Clostridium tyrobutyricum DIVETGP	Clostridium tyrobutyricum Cl_188	94.30	[92.6 - 95.6%]	0.0074	97.03	10
Clostridium tyrobutyricum DIVETGP	Clostridium tyrobutyricum Cl_238	94.10	[92.3 - 95.5%]	0.0077	96.98	5
Clostridium tyrobutyricum DIVETGP	Clostridium tyrobutyricum Cl_239	94.10	[92.3 - 95.5%]	0.0076	96.98	2
Clostridium tyrobutyricum DIVETGP	Clostridium tyrobutyricum KCTC 5387	99.90	[99.9 - 100%]	0.0002	98.27	16
Clostridium tyrobutyricum DIVETGP	Clostridium tyrobutyricum L319	99.90	[99.8 - 99.9%]	0.0003	98.27	16
Clostridium tyrobutyricum DIVETGP	Clostridium tyrobutyricum W428	99.70	[99.5 - 99.8%]	0.0006	98.22	13
Clostridium tyrobutyricum DIVETGP	Clostridium tyrobutyricum Cirm BIA 2237	93.60	[91.8 - 95.1%]	0.0082	96.86	9
Clostridium tyrobutyricum DIVETGP	Clostridium tyrobutyricum FAM22552	94.50	[92.8 - 95.8%]	0.0072	97.08	19
Clostridium tyrobutyricum DIVETGP	Clostridium tyrobutyricum DIVETGP	100.00	[100 - NaN%]	0.0000	98.3	0
Clostridium tyrobutyricum DIVETGP	Clostridium tyrobutyricum FAM22553	89.60	[87.2 - 91.6%]	0.0126	95.66	3
Clostridium tyrobutyricum DIVETGP	Clostridium tyrobutyricum MGYG-HGUT-00125	89.10	[86.7 - 91.2%]	0.0131	95.5	11
Clostridium tyrobutyricum DIVETGP	Clostridium tyrobutyricum 1001713B170207_170306_A1	94.50	[92.8 - 95.8%]	0.0072	97.08	24
Clostridium tyrobutyricum DIVETGP	Clostridium tyrobutyricum 1001283B150210_160208_D6	93.80	[92 - 95.2%]	0.0079	96.92	11
Clostridium tyrobutyricum DIVETGP	Clostridium tyrobutyricum 1001713B170207_170306_A10	93.30	[91.4 - 94.8%]	0.0086	96.77	2
Clostridium tyrobutyricum DIVETGP	Clostridium tyrobutyricum 1001283B150210_160208_G3	93.90	[92.1 - 95.3%]	0.0079	96.93	1
Clostridium tyrobutyricum DIVETGP	Clostridium tyrobutyricum UC7086	94.50	[92.8 - 95.8%]	0.0072	97.09	1
Clostridium tyrobutyricum DIVETGP	Clostridium tyrobutyricum IFP923	92.60	[90.6 - 94.2%]	0.0093	96.58	1
Clostridium tyrobutyricum DIVETGP	Clostridium tyrobutyricum 24853	91.00	[88.8 - 92.8%]	0.0110	96.12	3
Clostridium tyrobutyricum DIVETGP	Clostridium tyrobutyricum UBA5407	96.50	[95.2 - 97.4%]	0.0049	97.54	14
Clostridium tyrobutyricum FAM22552	Clostridium tyrobutyricum Cl_14	91.70	[89.6 - 93.4%]	0.0102	96.34	31
Clostridium tyrobutyricum FAM22552	Clostridium tyrobutyricum Cl_29	94.80	[93.1 - 96%]	0.0069	97.15	20
Clostridium tyrobutyricum FAM22552	Clostridium tyrobutyricum Cl_52	61.40	[58.5 - 64.2%]	0.0492	56.86	48
Clostridium tyrobutyricum FAM22552	Clostridium tyrobutyricum Cl_64	90.80	[88.5 - 92.6%]	0.0113	96.05	1
Clostridium tyrobutyricum FAM22552	Clostridium tyrobutyricum Cl_80	94.90	[93.3 - 96.2%]	0.0067	97.19	13
Clostridium tyrobutyricum FAM22552	Clostridium tyrobutyricum Cl_82	94.00	[92.2 - 95.4%]	0.0078	96.96	23
Clostridium tyrobutyricum FAM22552	Clostridium tyrobutyricum Cl_84	91.60	[89.4 - 93.3%]	0.0104	96.3	16
Clostridium tyrobutyricum FAM22552	Clostridium tyrobutyricum Cl_117	93.60	[91.8 - 95.1%]	0.0082	96.87	4
Clostridium tyrobutyricum FAM22552	Clostridium tyrobutyricum Cl_171	91.70	[89.6 - 93.4%]	0.0102	96.34	16
Clostridium tyrobutyricum FAM22552	Clostridium tyrobutyricum Cl_188	93.50	[91.6 - 94.9%]	0.0083	96.83	29
Clostridium tyrobutyricum FAM22552	Clostridium tyrobutyricum Cl_238	93.40	[91.6 - 94.9%]	0.0084	96.81	24
Clostridium tyrobutyricum FAM22552	Clostridium tyrobutyricum Cl_239	93.40	[91.5 - 94.8%]	0.0085	96.8	21
Clostridium tyrobutyricum FAM22552	Clostridium tyrobutyricum KCTC 5387	93.80	[92 - 95.2%]	0.0079	96.92	3
Clostridium tyrobutyricum FAM22552	Clostridium tyrobutyricum L319	94.10	[92.4 - 95.5%]	0.0076	96.99	3
Clostridium tyrobutyricum FAM22552	Clostridium tyrobutyricum W428	93.80	[92 - 95.2%]	0.0079	96.91	6
Clostridium tyrobutyricum FAM22552	Clostridium tyrobutyricum Cirm BIA 2237	91.80	[89.7 - 93.5%]	0.0102	96.35	28
Clostridium tyrobutyricum FAM22552	Clostridium tyrobutyricum FAM22552	100.00	[100 - NaN%]	0.0000	98.3	0
Clostridium tyrobutyricum FAM22552	Clostridium tyrobutyricum DIVETGP	94.50	[92.8 - 95.8%]	0.0072	97.08	19
Clostridium tyrobutyricum FAM22552	Clostridium tyrobutyricum FAM22553	88.70	[86.2 - 90.7%]	0.0136	95.32	16
Clostridium tyrobutyricum FAM22552	Clostridium tyrobutyricum MGYG-HGUT-00125	88.50	[86 - 90.6%]	0.0138	95.25	30
Clostridium tyrobutyricum FAM22552	Clostridium tyrobutyricum 1001713B170207_170306_A1	93.40	[91.5 - 94.9%]	0.0084	96.8	5
Clostridium tyrobutyricum FAM22552	Clostridium tyrobutyricum 1001283B150210_160208_D6	93.30	[91.4 - 94.8%]	0.0085	96.78	30
Clostridium tyrobutyricum FAM22552	Clostridium tyrobutyricum 1001713B170207_170306_A10	91.80	[89.7 - 93.5%]	0.0102	96.36	21
Clostridium tyrobutyricum FAM22552	Clostridium tyrobutyricum 1001283B150210_160208_G3	93.10	[91.1 - 94.6%]	0.0088	96.72	20
Clostridium tyrobutyricum FAM22552	Clostridium tyrobutyricum UC7086	93.00	[91.1 - 94.5%]	0.0089	96.7	21
Clostridium tyrobutyricum FAM22552	Clostridium tyrobutyricum IFP923	92.20	[90.1 - 93.8%]	0.0097	96.48	20
Clostridium tyrobutyricum FAM22552	Clostridium tyrobutyricum 24853	90.00	[87.7 - 91.9%]	0.0121	95.8	22
Clostridium tyrobutyricum FAM22552	Clostridium tyrobutyricum UBA5407	95.60	[94.1 - 96.7%]	0.0060	97.34	34
Clostridium tyrobutyricum FAM22553	Clostridium tyrobutyricum Cl_14	90.70	[88.5 - 92.6%]	0.0113	96.03	15
Clostridium tyrobutyricum FAM22553	Clostridium tyrobutyricum Cl_29	90.00	[87.7 - 91.9%]	0.0121	95.8	3
Clostridium tyrobutyricum FAM22553	Clostridium tyrobutyricum Cl_52	60.70	[57.9 - 63.5%]	0.0504	54.72	31
Clostridium tyrobutyricum FAM22553	Clostridium tyrobutyricum Cl_64	89.30	[86.9 - 91.3%]	0.0129	95.56	15
Clostridium tyrobutyricum FAM22553	Clostridium tyrobutyricum Cl_80	90.10	[87.8 - 92%]	0.0120	95.84	4
Clostridium tyrobutyricum FAM22553	Clostridium tyrobutyricum Cl_82	89.90	[87.5 - 91.8%]	0.0123	95.76	7
Clostridium tyrobutyricum FAM22553	Clostridium tyrobutyricum Cl_84	90.90	[88.6 - 92.7%]	0.0112	96.08	0
Clostridium tyrobutyricum FAM22553	Clostridium tyrobutyricum Cl_117	90.90	[88.7 - 92.7%]	0.0112	96.09	20
Clostridium tyrobutyricum FAM22553	Clostridium tyrobutyricum Cl_171	89.70	[87.3 - 91.6%]	0.0125	95.69	1
Clostridium tyrobutyricum FAM22553	Clostridium tyrobutyricum Cl_188	90.30	[88.1 - 92.2%]	0.0118	95.91	13
Clostridium tyrobutyricum FAM22553	Clostridium tyrobutyricum Cl_238	89.70	[87.3 - 91.6%]	0.0125	95.68	8
Clostridium tyrobutyricum FAM22553	Clostridium tyrobutyricum Cl_239	89.70	[87.4 - 91.7%]	0.0124	95.7	4
Clostridium tyrobutyricum FAM22553	Clostridium tyrobutyricum KCTC 5387	89.60	[87.3 - 91.6%]	0.0125	95.68	14
Clostridium tyrobutyricum FAM22553	Clostridium tyrobutyricum L319	89.60	[87.3 - 91.6%]	0.0125	95.67	13
Clostridium tyrobutyricum FAM22553	Clostridium tyrobutyricum W428	89.40	[87 - 91.3%]	0.0128	95.57	10
Clostridium tyrobutyricum FAM22553	Clostridium tyrobutyricum Cirm BIA 2237	88.80	[86.3 - 90.8%]	0.0134	95.37	12
Clostridium tyrobutyricum FAM22553	Clostridium tyrobutyricum FAM22552	88.70	[86.2 - 90.7%]	0.0136	95.32	16
Clostridium tyrobutyricum FAM22553	Clostridium tyrobutyricum DIVETGP	89.60	[87.2 - 91.6%]	0.0126	95.66	3
Clostridium tyrobutyricum FAM22553	Clostridium tyrobutyricum FAM22553	100.00	[100 - NaN%]	0.0000	98.3	0
Clostridium tyrobutyricum FAM22553	Clostridium tyrobutyricum MGYG-HGUT-00125	90.70	[88.5 - 92.6%]	0.0113	96.04	13
Clostridium tyrobutyricum FAM22553	Clostridium tyrobutyricum 1001713B170207_170306_A1	89.10	[86.7 - 91.1%]	0.0131	95.48	21
Clostridium tyrobutyricum FAM22553	Clostridium tyrobutyricum 1001283B150210_160208_D6	89.00	[86.5 - 91%]	0.0132	95.44	14
Clostridium tyrobutyricum FAM22553	Clostridium tyrobutyricum 1001713B170207_170306_A10	88.90	[86.5 - 91%]	0.0133	95.43	5
Clostridium tyrobutyricum FAM22553	Clostridium tyrobutyricum 1001283B150210_160208_G3	88.80	[86.4 - 90.9%]	0.0134	95.38	3
Clostridium tyrobutyricum FAM22553	Clostridium tyrobutyricum UC7086	89.60	[87.2 - 91.5%]	0.0126	95.65	4
Clostridium tyrobutyricum FAM22553	Clostridium tyrobutyricum IFP923	87.20	[84.6 - 89.4%]	0.0152	94.75	4
Clostridium tyrobutyricum FAM22553	Clostridium tyrobutyricum 24853	85.90	[83.3 - 88.2%]	0.0166	94.18	6
Clostridium tyrobutyricum FAM22553	Clostridium tyrobutyricum UBA5407	91.50	[89.4 - 93.3%]	0.0105	96.28	17
Clostridium tyrobutyricum 1001283B150210_160208_G3	Clostridium tyrobutyricum Cl_14	91.50	[89.3 - 93.2%]	0.0105	96.26	11
Clostridium tyrobutyricum 1001283B150210_160208_G3	Clostridium tyrobutyricum Cl_29	94.30	[92.5 - 95.6%]	0.0074	97.03	0
Clostridium tyrobutyricum 1001283B150210_160208_G3	Clostridium tyrobutyricum Cl_52	61.00	[58.1 - 63.8%]	0.0500	55.51	28
Clostridium tyrobutyricum 1001283B150210_160208_G3	Clostridium tyrobutyricum Cl_64	92.70	[90.7 - 94.3%]	0.0092	96.62	19
Clostridium tyrobutyricum 1001283B150210_160208_G3	Clostridium tyrobutyricum Cl_80	93.20	[91.2 - 94.7%]	0.0087	96.74	7
Clostridium tyrobutyricum 1001283B150210_160208_G3	Clostridium tyrobutyricum Cl_82	94.00	[92.2 - 95.4%]	0.0077	96.96	3
Clostridium tyrobutyricum 1001283B150210_160208_G3	Clostridium tyrobutyricum Cl_84	91.40	[89.2 - 93.1%]	0.0106	96.24	4
Clostridium tyrobutyricum 1001283B150210_160208_G3	Clostridium tyrobutyricum Cl_117	93.10	[91.2 - 94.6%]	0.0087	96.73	24
Clostridium tyrobutyricum 1001283B150210_160208_G3	Clostridium tyrobutyricum Cl_171	91.10	[88.9 - 92.9%]	0.0110	96.14	4
Clostridium tyrobutyricum 1001283B150210_160208_G3	Clostridium tyrobutyricum Cl_188	92.50	[90.5 - 94.1%]	0.0094	96.56	10
Clostridium tyrobutyricum 1001283B150210_160208_G3	Clostridium tyrobutyricum Cl_238	92.80	[90.8 - 94.3%]	0.0091	96.64	4
Clostridium tyrobutyricum 1001283B150210_160208_G3	Clostridium tyrobutyricum Cl_239	92.60	[90.6 - 94.2%]	0.0093	96.59	1
Clostridium tyrobutyricum 1001283B150210_160208_G3	Clostridium tyrobutyricum KCTC 5387	93.90	[92.2 - 95.3%]	0.0078	96.95	17
Clostridium tyrobutyricum 1001283B150210_160208_G3	Clostridium tyrobutyricum L319	93.90	[92.2 - 95.3%]	0.0078	96.95	17
Clostridium tyrobutyricum 1001283B150210_160208_G3	Clostridium tyrobutyricum W428	93.60	[91.8 - 95.1%]	0.0082	96.87	13
Clostridium tyrobutyricum 1001283B150210_160208_G3	Clostridium tyrobutyricum Cirm BIA 2237	94.90	[93.3 - 96.1%]	0.0067	97.18	9
Clostridium tyrobutyricum 1001283B150210_160208_G3	Clostridium tyrobutyricum FAM22552	93.10	[91.1 - 94.6%]	0.0088	96.72	20
Clostridium tyrobutyricum 1001283B150210_160208_G3	Clostridium tyrobutyricum DIVETGP	93.90	[92.1 - 95.3%]	0.0079	96.93	1
Clostridium tyrobutyricum 1001283B150210_160208_G3	Clostridium tyrobutyricum FAM22553	88.80	[86.4 - 90.9%]	0.0134	95.38	3
Clostridium tyrobutyricum 1001283B150210_160208_G3	Clostridium tyrobutyricum MGYG-HGUT-00125	88.20	[85.7 - 90.3%]	0.0141	95.15	10
Clostridium tyrobutyricum 1001283B150210_160208_G3	Clostridium tyrobutyricum 1001713B170207_170306_A1	94.90	[93.2 - 96.1%]	0.0068	97.17	25
Clostridium tyrobutyricum 1001283B150210_160208_G3	Clostridium tyrobutyricum 1001283B150210_160208_D6	95.80	[94.4 - 96.9%]	0.0057	97.39	10
Clostridium tyrobutyricum 1001283B150210_160208_G3	Clostridium tyrobutyricum 1001713B170207_170306_A10	98.10	[97.2 - 98.7%]	0.0030	97.87	2
Clostridium tyrobutyricum 1001283B150210_160208_G3	Clostridium tyrobutyricum 1001283B150210_160208_G3	100.00	[100 - NaN%]	0.0000	98.3	0
Clostridium tyrobutyricum 1001283B150210_160208_G3	Clostridium tyrobutyricum UC7086	93.40	[91.5 - 94.9%]	0.0084	96.8	1
Clostridium tyrobutyricum 1001283B150210_160208_G3	Clostridium tyrobutyricum IFP923	92.10	[90 - 93.8%]	0.0098	96.45	1
Clostridium tyrobutyricum 1001283B150210_160208_G3	Clostridium tyrobutyricum 24853	93.10	[91.2 - 94.6%]	0.0087	96.73	3
Clostridium tyrobutyricum 1001283B150210_160208_G3	Clostridium tyrobutyricum UBA5407	96.00	[94.6 - 97%]	0.0055	97.43	14
Clostridium tyrobutyricum IFP923	Clostridium tyrobutyricum Cl_14	91.20	[89.1 - 93%]	0.0108	96.2	11
Clostridium tyrobutyricum IFP923	Clostridium tyrobutyricum Cl_29	92.80	[90.8 - 94.3%]	0.0091	96.64	1
Clostridium tyrobutyricum IFP923	Clostridium tyrobutyricum Cl_52	61.90	[59 - 64.7%]	0.0484	58.43	27
Clostridium tyrobutyricum IFP923	Clostridium tyrobutyricum Cl_64	91.40	[89.3 - 93.2%]	0.0106	96.25	19
Clostridium tyrobutyricum IFP923	Clostridium tyrobutyricum Cl_80	93.20	[91.3 - 94.7%]	0.0086	96.75	8
Clostridium tyrobutyricum IFP923	Clostridium tyrobutyricum Cl_82	93.60	[91.7 - 95%]	0.0082	96.86	3
Clostridium tyrobutyricum IFP923	Clostridium tyrobutyricum Cl_84	91.60	[89.4 - 93.3%]	0.0104	96.3	4
Clostridium tyrobutyricum IFP923	Clostridium tyrobutyricum Cl_117	92.10	[90 - 93.7%]	0.0099	96.44	24
Clostridium tyrobutyricum IFP923	Clostridium tyrobutyricum Cl_171	91.40	[89.2 - 93.1%]	0.0106	96.23	5
Clostridium tyrobutyricum IFP923	Clostridium tyrobutyricum Cl_188	92.80	[90.8 - 94.4%]	0.0091	96.65	9
Clostridium tyrobutyricum IFP923	Clostridium tyrobutyricum Cl_238	91.40	[89.2 - 93.1%]	0.0106	96.24	4
Clostridium tyrobutyricum IFP923	Clostridium tyrobutyricum Cl_239	91.40	[89.3 - 93.2%]	0.0106	96.25	0
Clostridium tyrobutyricum IFP923	Clostridium tyrobutyricum KCTC 5387	92.70	[90.7 - 94.3%]	0.0092	96.61	18
Clostridium tyrobutyricum IFP923	Clostridium tyrobutyricum L319	92.70	[90.7 - 94.3%]	0.0092	96.61	17
Clostridium tyrobutyricum IFP923	Clostridium tyrobutyricum W428	92.30	[90.3 - 94%]	0.0096	96.52	14
Clostridium tyrobutyricum IFP923	Clostridium tyrobutyricum Cirm BIA 2237	92.10	[90 - 93.8%]	0.0098	96.45	8
Clostridium tyrobutyricum IFP923	Clostridium tyrobutyricum FAM22552	92.20	[90.1 - 93.8%]	0.0097	96.48	20
Clostridium tyrobutyricum IFP923	Clostridium tyrobutyricum DIVETGP	92.60	[90.6 - 94.2%]	0.0093	96.58	1
Clostridium tyrobutyricum IFP923	Clostridium tyrobutyricum FAM22553	87.20	[84.6 - 89.4%]	0.0152	94.75	4
Clostridium tyrobutyricum IFP923	Clostridium tyrobutyricum MGYG-HGUT-00125	87.50	[84.9 - 89.6%]	0.0149	94.85	9
Clostridium tyrobutyricum IFP923	Clostridium tyrobutyricum 1001713B170207_170306_A1	92.80	[90.8 - 94.4%]	0.0091	96.64	25
Clostridium tyrobutyricum IFP923	Clostridium tyrobutyricum 1001283B150210_160208_D6	91.80	[89.7 - 93.5%]	0.0102	96.35	10
Clostridium tyrobutyricum IFP923	Clostridium tyrobutyricum 1001713B170207_170306_A10	92.00	[89.9 - 93.7%]	0.0099	96.43	1
Clostridium tyrobutyricum IFP923	Clostridium tyrobutyricum 1001283B150210_160208_G3	92.10	[90 - 93.8%]	0.0098	96.45	1
Clostridium tyrobutyricum IFP923	Clostridium tyrobutyricum UC7086	92.60	[90.6 - 94.2%]	0.0093	96.59	0
Clostridium tyrobutyricum IFP923	Clostridium tyrobutyricum IFP923	100.00	[100 - NaN%]	0.0000	98.3	0
Clostridium tyrobutyricum IFP923	Clostridium tyrobutyricum 24853	89.90	[87.6 - 91.8%]	0.0122	95.77	2
Clostridium tyrobutyricum IFP923	Clostridium tyrobutyricum UBA5407	95.10	[93.5 - 96.3%]	0.0066	97.22	13
Clostridium tyrobutyricum KCTC 5387	Clostridium tyrobutyricum Cl_14	93.00	[91 - 94.5%]	0.0089	96.69	28
Clostridium tyrobutyricum KCTC 5387	Clostridium tyrobutyricum Cl_29	99.90	[99.8 - 99.9%]	0.0003	98.26	17
Clostridium tyrobutyricum KCTC 5387	Clostridium tyrobutyricum Cl_52	61.80	[58.9 - 64.6%]	0.0486	58.08	45
Clostridium tyrobutyricum KCTC 5387	Clostridium tyrobutyricum Cl_64	93.50	[91.6 - 94.9%]	0.0084	96.82	2
Clostridium tyrobutyricum KCTC 5387	Clostridium tyrobutyricum Cl_80	94.10	[92.3 - 95.5%]	0.0076	96.99	10
Clostridium tyrobutyricum KCTC 5387	Clostridium tyrobutyricum Cl_82	95.70	[94.2 - 96.8%]	0.0059	97.36	20
Clostridium tyrobutyricum KCTC 5387	Clostridium tyrobutyricum Cl_84	93.00	[91.1 - 94.5%]	0.0089	96.7	13
Clostridium tyrobutyricum KCTC 5387	Clostridium tyrobutyricum Cl_117	94.00	[92.2 - 95.4%]	0.0077	96.96	7
Clostridium tyrobutyricum KCTC 5387	Clostridium tyrobutyricum Cl_171	92.30	[90.3 - 94%]	0.0096	96.51	13
Clostridium tyrobutyricum KCTC 5387	Clostridium tyrobutyricum Cl_188	93.80	[92 - 95.3%]	0.0079	96.92	27
Clostridium tyrobutyricum KCTC 5387	Clostridium tyrobutyricum Cl_238	93.60	[91.8 - 95.1%]	0.0082	96.86	21
Clostridium tyrobutyricum KCTC 5387	Clostridium tyrobutyricum Cl_239	93.90	[92.1 - 95.3%]	0.0079	96.93	18
Clostridium tyrobutyricum KCTC 5387	Clostridium tyrobutyricum KCTC 5387	100.00	[100 - NaN%]	0.0000	98.3	0
Clostridium tyrobutyricum KCTC 5387	Clostridium tyrobutyricum L319	100.00	[99.9 - 100%]	0.0001	98.28	0
Clostridium tyrobutyricum KCTC 5387	Clostridium tyrobutyricum W428	99.60	[99.3 - 99.7%]	0.0009	98.19	4
Clostridium tyrobutyricum KCTC 5387	Clostridium tyrobutyricum Cirm BIA 2237	93.30	[91.5 - 94.8%]	0.0085	96.79	26
Clostridium tyrobutyricum KCTC 5387	Clostridium tyrobutyricum FAM22552	93.80	[92 - 95.2%]	0.0079	96.92	3
Clostridium tyrobutyricum KCTC 5387	Clostridium tyrobutyricum DIVETGP	99.90	[99.9 - 100%]	0.0002	98.27	16
Clostridium tyrobutyricum KCTC 5387	Clostridium tyrobutyricum FAM22553	89.60	[87.3 - 91.6%]	0.0125	95.68	14
Clostridium tyrobutyricum KCTC 5387	Clostridium tyrobutyricum MGYG-HGUT-00125	89.20	[86.8 - 91.2%]	0.0129	95.54	27
Clostridium tyrobutyricum KCTC 5387	Clostridium tyrobutyricum 1001713B170207_170306_A1	94.50	[92.8 - 95.8%]	0.0072	97.08	8
Clostridium tyrobutyricum KCTC 5387	Clostridium tyrobutyricum 1001283B150210_160208_D6	93.90	[92.2 - 95.3%]	0.0078	96.95	27
Clostridium tyrobutyricum KCTC 5387	Clostridium tyrobutyricum 1001713B170207_170306_A10	93.00	[91 - 94.5%]	0.0089	96.7	19
Clostridium tyrobutyricum KCTC 5387	Clostridium tyrobutyricum 1001283B150210_160208_G3	93.90	[92.2 - 95.3%]	0.0078	96.95	17
Clostridium tyrobutyricum KCTC 5387	Clostridium tyrobutyricum UC7086	94.40	[92.7 - 95.8%]	0.0073	97.07	18
Clostridium tyrobutyricum KCTC 5387	Clostridium tyrobutyricum IFP923	92.70	[90.7 - 94.3%]	0.0092	96.61	18
Clostridium tyrobutyricum KCTC 5387	Clostridium tyrobutyricum 24853	90.80	[88.6 - 92.7%]	0.0112	96.07	20
Clostridium tyrobutyricum KCTC 5387	Clostridium tyrobutyricum UBA5407	96.40	[95 - 97.3%]	0.0051	97.51	31
Clostridium tyrobutyricum L319	Clostridium tyrobutyricum Cl_14	93.30	[91.4 - 94.8%]	0.0086	96.77	28
Clostridium tyrobutyricum L319	Clostridium tyrobutyricum Cl_29	99.90	[99.8 - 99.9%]	0.0003	98.26	17
Clostridium tyrobutyricum L319	Clostridium tyrobutyricum Cl_52	61.80	[58.9 - 64.5%]	0.0486	58	45
Clostridium tyrobutyricum L319	Clostridium tyrobutyricum Cl_64	93.60	[91.7 - 95%]	0.0082	96.85	2
Clostridium tyrobutyricum L319	Clostridium tyrobutyricum Cl_80	94.40	[92.7 - 95.7%]	0.0073	97.05	10
Clostridium tyrobutyricum L319	Clostridium tyrobutyricum Cl_82	95.90	[94.5 - 97%]	0.0056	97.41	20
Clostridium tyrobutyricum L319	Clostridium tyrobutyricum Cl_84	93.10	[91.2 - 94.6%]	0.0087	96.73	13
Clostridium tyrobutyricum L319	Clostridium tyrobutyricum Cl_117	94.20	[92.5 - 95.6%]	0.0075	97.02	7
Clostridium tyrobutyricum L319	Clostridium tyrobutyricum Cl_171	92.60	[90.6 - 94.2%]	0.0093	96.59	13
Clostridium tyrobutyricum L319	Clostridium tyrobutyricum Cl_188	93.90	[92.1 - 95.3%]	0.0078	96.94	26
Clostridium tyrobutyricum L319	Clostridium tyrobutyricum Cl_238	93.60	[91.8 - 95.1%]	0.0082	96.86	21
Clostridium tyrobutyricum L319	Clostridium tyrobutyricum Cl_239	93.90	[92.1 - 95.3%]	0.0079	96.93	18
Clostridium tyrobutyricum L319	Clostridium tyrobutyricum KCTC 5387	100.00	[99.9 - 100%]	0.0001	98.28	0
Clostridium tyrobutyricum L319	Clostridium tyrobutyricum L319	100.00	[100 - NaN%]	0.0000	98.3	0
Clostridium tyrobutyricum L319	Clostridium tyrobutyricum W428	99.50	[99.2 - 99.7%]	0.0010	98.17	4
Clostridium tyrobutyricum L319	Clostridium tyrobutyricum Cirm BIA 2237	93.60	[91.8 - 95.1%]	0.0081	96.87	25
Clostridium tyrobutyricum L319	Clostridium tyrobutyricum FAM22552	94.10	[92.4 - 95.5%]	0.0076	96.99	3
Clostridium tyrobutyricum L319	Clostridium tyrobutyricum DIVETGP	99.90	[99.8 - 99.9%]	0.0003	98.27	16
Clostridium tyrobutyricum L319	Clostridium tyrobutyricum FAM22553	89.60	[87.3 - 91.6%]	0.0125	95.67	13
Clostridium tyrobutyricum L319	Clostridium tyrobutyricum MGYG-HGUT-00125	89.30	[86.9 - 91.3%]	0.0129	95.54	27
Clostridium tyrobutyricum L319	Clostridium tyrobutyricum 1001713B170207_170306_A1	94.50	[92.8 - 95.8%]	0.0072	97.08	8
Clostridium tyrobutyricum L319	Clostridium tyrobutyricum 1001283B150210_160208_D6	93.90	[92.1 - 95.3%]	0.0078	96.94	27
Clostridium tyrobutyricum L319	Clostridium tyrobutyricum 1001713B170207_170306_A10	93.40	[91.5 - 94.9%]	0.0084	96.8	18
Clostridium tyrobutyricum L319	Clostridium tyrobutyricum 1001283B150210_160208_G3	93.90	[92.2 - 95.3%]	0.0078	96.95	17
Clostridium tyrobutyricum L319	Clostridium tyrobutyricum UC7086	94.50	[92.8 - 95.8%]	0.0072	97.09	18
Clostridium tyrobutyricum L319	Clostridium tyrobutyricum IFP923	92.70	[90.7 - 94.3%]	0.0092	96.61	17
Clostridium tyrobutyricum L319	Clostridium tyrobutyricum 24853	91.10	[88.9 - 92.9%]	0.0110	96.14	19
Clostridium tyrobutyricum L319	Clostridium tyrobutyricum UBA5407	96.40	[95 - 97.3%]	0.0051	97.51	31
Clostridium tyrobutyricum MGYG-HGUT-00125	Clostridium tyrobutyricum Cl_14	89.00	[86.6 - 91.1%]	0.0132	95.46	1
Clostridium tyrobutyricum MGYG-HGUT-00125	Clostridium tyrobutyricum Cl_29	89.40	[87 - 91.4%]	0.0128	95.6	10
Clostridium tyrobutyricum MGYG-HGUT-00125	Clostridium tyrobutyricum Cl_52	60.50	[57.6 - 63.2%]	0.0508	53.87	18
Clostridium tyrobutyricum MGYG-HGUT-00125	Clostridium tyrobutyricum Cl_64	89.40	[87 - 91.4%]	0.0128	95.58	29
Clostridium tyrobutyricum MGYG-HGUT-00125	Clostridium tyrobutyricum Cl_80	90.10	[87.8 - 92%]	0.0120	95.84	17
Clostridium tyrobutyricum MGYG-HGUT-00125	Clostridium tyrobutyricum Cl_82	90.10	[87.7 - 92%]	0.0121	95.82	7
Clostridium tyrobutyricum MGYG-HGUT-00125	Clostridium tyrobutyricum Cl_84	87.80	[85.3 - 90%]	0.0145	95.01	14
Clostridium tyrobutyricum MGYG-HGUT-00125	Clostridium tyrobutyricum Cl_117	91.10	[89 - 92.9%]	0.0109	96.17	34
Clostridium tyrobutyricum MGYG-HGUT-00125	Clostridium tyrobutyricum Cl_171	88.90	[86.5 - 91%]	0.0133	95.42	14
Clostridium tyrobutyricum MGYG-HGUT-00125	Clostridium tyrobutyricum Cl_188	90.00	[87.7 - 91.9%]	0.0122	95.79	0
Clostridium tyrobutyricum MGYG-HGUT-00125	Clostridium tyrobutyricum Cl_238	89.20	[86.8 - 91.2%]	0.0130	95.53	6
Clostridium tyrobutyricum MGYG-HGUT-00125	Clostridium tyrobutyricum Cl_239	89.30	[87 - 91.3%]	0.0128	95.57	9
Clostridium tyrobutyricum MGYG-HGUT-00125	Clostridium tyrobutyricum KCTC 5387	89.20	[86.8 - 91.2%]	0.0129	95.54	27
Clostridium tyrobutyricum MGYG-HGUT-00125	Clostridium tyrobutyricum L319	89.30	[86.9 - 91.3%]	0.0129	95.54	27
Clostridium tyrobutyricum MGYG-HGUT-00125	Clostridium tyrobutyricum W428	88.90	[86.5 - 90.9%]	0.0133	95.41	23
Clostridium tyrobutyricum MGYG-HGUT-00125	Clostridium tyrobutyricum Cirm BIA 2237	88.60	[86.2 - 90.7%]	0.0136	95.31	1
Clostridium tyrobutyricum MGYG-HGUT-00125	Clostridium tyrobutyricum FAM22552	88.50	[86 - 90.6%]	0.0138	95.25	30
Clostridium tyrobutyricum MGYG-HGUT-00125	Clostridium tyrobutyricum DIVETGP	89.10	[86.7 - 91.2%]	0.0131	95.5	11
Clostridium tyrobutyricum MGYG-HGUT-00125	Clostridium tyrobutyricum FAM22553	90.70	[88.5 - 92.6%]	0.0113	96.04	13
Clostridium tyrobutyricum MGYG-HGUT-00125	Clostridium tyrobutyricum MGYG-HGUT-00125	100.00	[100 - NaN%]	0.0000	98.3	0
Clostridium tyrobutyricum MGYG-HGUT-00125	Clostridium tyrobutyricum 1001713B170207_170306_A1	88.40	[86 - 90.5%]	0.0138	95.24	35
Clostridium tyrobutyricum MGYG-HGUT-00125	Clostridium tyrobutyricum 1001283B150210_160208_D6	88.10	[85.6 - 90.2%]	0.0142	95.1	0
Clostridium tyrobutyricum MGYG-HGUT-00125	Clostridium tyrobutyricum 1001713B170207_170306_A10	88.00	[85.5 - 90.1%]	0.0143	95.06	8
Clostridium tyrobutyricum MGYG-HGUT-00125	Clostridium tyrobutyricum 1001283B150210_160208_G3	88.20	[85.7 - 90.3%]	0.0141	95.15	10
Clostridium tyrobutyricum MGYG-HGUT-00125	Clostridium tyrobutyricum UC7086	89.30	[86.9 - 91.3%]	0.0129	95.56	9
Clostridium tyrobutyricum MGYG-HGUT-00125	Clostridium tyrobutyricum IFP923	87.50	[84.9 - 89.6%]	0.0149	94.85	9
Clostridium tyrobutyricum MGYG-HGUT-00125	Clostridium tyrobutyricum 24853	85.50	[82.8 - 87.8%]	0.0171	93.97	7
Clostridium tyrobutyricum MGYG-HGUT-00125	Clostridium tyrobutyricum UBA5407	91.30	[89.2 - 93.1%]	0.0107	96.23	4
Clostridium tyrobutyricum UBA5407	Clostridium tyrobutyricum Cl_14	93.70	[91.8 - 95.1%]	0.0081	96.88	2
Clostridium tyrobutyricum UBA5407	Clostridium tyrobutyricum Cl_29	96.60	[95.3 - 97.5%]	0.0048	97.56	14
Clostridium tyrobutyricum UBA5407	Clostridium tyrobutyricum Cl_52	61.70	[58.8 - 64.5%]	0.0487	57.84	14
Clostridium tyrobutyricum UBA5407	Clostridium tyrobutyricum Cl_64	94.50	[92.8 - 95.8%]	0.0072	97.08	32
Clostridium tyrobutyricum UBA5407	Clostridium tyrobutyricum Cl_80	95.10	[93.5 - 96.3%]	0.0066	97.22	21
Clostridium tyrobutyricum UBA5407	Clostridium tyrobutyricum Cl_82	95.70	[94.2 - 96.8%]	0.0058	97.37	10
Clostridium tyrobutyricum UBA5407	Clostridium tyrobutyricum Cl_84	94.40	[92.6 - 95.7%]	0.0073	97.05	18
Clostridium tyrobutyricum UBA5407	Clostridium tyrobutyricum Cl_117	94.90	[93.3 - 96.1%]	0.0068	97.18	37
Clostridium tyrobutyricum UBA5407	Clostridium tyrobutyricum Cl_171	94.30	[92.6 - 95.7%]	0.0074	97.04	18
Clostridium tyrobutyricum UBA5407	Clostridium tyrobutyricum Cl_188	95.10	[93.6 - 96.3%]	0.0065	97.24	4
Clostridium tyrobutyricum UBA5407	Clostridium tyrobutyricum Cl_238	95.20	[93.6 - 96.4%]	0.0064	97.25	10
Clostridium tyrobutyricum UBA5407	Clostridium tyrobutyricum Cl_239	95.00	[93.4 - 96.2%]	0.0066	97.2	13
Clostridium tyrobutyricum UBA5407	Clostridium tyrobutyricum KCTC 5387	96.40	[95 - 97.3%]	0.0051	97.51	31
Clostridium tyrobutyricum UBA5407	Clostridium tyrobutyricum L319	96.40	[95 - 97.3%]	0.0051	97.51	31
Clostridium tyrobutyricum UBA5407	Clostridium tyrobutyricum W428	96.40	[95.1 - 97.3%]	0.0051	97.51	27
Clostridium tyrobutyricum UBA5407	Clostridium tyrobutyricum Cirm BIA 2237	96.20	[94.9 - 97.2%]	0.0052	97.48	5
Clostridium tyrobutyricum UBA5407	Clostridium tyrobutyricum FAM22552	95.60	[94.1 - 96.7%]	0.0060	97.34	34
Clostridium tyrobutyricum UBA5407	Clostridium tyrobutyricum DIVETGP	96.50	[95.2 - 97.4%]	0.0049	97.54	14
Clostridium tyrobutyricum UBA5407	Clostridium tyrobutyricum FAM22553	91.50	[89.4 - 93.3%]	0.0105	96.28	17
Clostridium tyrobutyricum UBA5407	Clostridium tyrobutyricum MGYG-HGUT-00125	91.30	[89.2 - 93.1%]	0.0107	96.23	4
Clostridium tyrobutyricum UBA5407	Clostridium tyrobutyricum 1001713B170207_170306_A1	97.10	[96 - 98%]	0.0041	97.68	39
Clostridium tyrobutyricum UBA5407	Clostridium tyrobutyricum 1001283B150210_160208_D6	96.60	[95.4 - 97.5%]	0.0048	97.57	3
Clostridium tyrobutyricum UBA5407	Clostridium tyrobutyricum 1001713B170207_170306_A10	96.40	[95.1 - 97.4%]	0.0050	97.52	12
Clostridium tyrobutyricum UBA5407	Clostridium tyrobutyricum 1001283B150210_160208_G3	96.00	[94.6 - 97%]	0.0055	97.43	14
Clostridium tyrobutyricum UBA5407	Clostridium tyrobutyricum UC7086	95.50	[94 - 96.7%]	0.0060	97.33	13
Clostridium tyrobutyricum UBA5407	Clostridium tyrobutyricum IFP923	95.10	[93.5 - 96.3%]	0.0066	97.22	13
Clostridium tyrobutyricum UBA5407	Clostridium tyrobutyricum 24853	94.30	[92.6 - 95.7%]	0.0074	97.04	11
Clostridium tyrobutyricum UBA5407	Clostridium tyrobutyricum UBA5407	100.00	[100 - NaN%]	0.0000	98.3	0
Clostridium tyrobutyricum UC7086	Clostridium tyrobutyricum Cl_14	94.30	[92.5 - 95.6%]	0.0074	97.03	11
Clostridium tyrobutyricum UC7086	Clostridium tyrobutyricum Cl_29	94.80	[93.2 - 96.1%]	0.0069	97.16	1
Clostridium tyrobutyricum UC7086	Clostridium tyrobutyricum Cl_52	61.70	[58.8 - 64.4%]	0.0488	57.7	27
Clostridium tyrobutyricum UC7086	Clostridium tyrobutyricum Cl_64	93.70	[91.9 - 95.1%]	0.0081	96.89	19
Clostridium tyrobutyricum UC7086	Clostridium tyrobutyricum Cl_80	94.00	[92.3 - 95.4%]	0.0077	96.97	8
Clostridium tyrobutyricum UC7086	Clostridium tyrobutyricum Cl_82	94.40	[92.7 - 95.8%]	0.0073	97.07	3
Clostridium tyrobutyricum UC7086	Clostridium tyrobutyricum Cl_84	94.80	[93.2 - 96.1%]	0.0068	97.16	4
Clostridium tyrobutyricum UC7086	Clostridium tyrobutyricum Cl_117	94.90	[93.2 - 96.1%]	0.0068	97.17	24
Clostridium tyrobutyricum UC7086	Clostridium tyrobutyricum Cl_171	94.70	[93 - 96%]	0.0070	97.13	5
Clostridium tyrobutyricum UC7086	Clostridium tyrobutyricum Cl_188	95.20	[93.6 - 96.4%]	0.0064	97.24	9
Clostridium tyrobutyricum UC7086	Clostridium tyrobutyricum Cl_238	94.70	[93 - 95.9%]	0.0070	97.12	3
Clostridium tyrobutyricum UC7086	Clostridium tyrobutyricum Cl_239	94.70	[93 - 96%]	0.0070	97.13	0
Clostridium tyrobutyricum UC7086	Clostridium tyrobutyricum KCTC 5387	94.40	[92.7 - 95.8%]	0.0073	97.07	18
Clostridium tyrobutyricum UC7086	Clostridium tyrobutyricum L319	94.50	[92.8 - 95.8%]	0.0072	97.09	18
Clostridium tyrobutyricum UC7086	Clostridium tyrobutyricum W428	94.20	[92.4 - 95.5%]	0.0076	97	14
Clostridium tyrobutyricum UC7086	Clostridium tyrobutyricum Cirm BIA 2237	93.50	[91.6 - 94.9%]	0.0083	96.82	8
Clostridium tyrobutyricum UC7086	Clostridium tyrobutyricum FAM22552	93.00	[91.1 - 94.5%]	0.0089	96.7	21
Clostridium tyrobutyricum UC7086	Clostridium tyrobutyricum DIVETGP	94.50	[92.8 - 95.8%]	0.0072	97.09	1
Clostridium tyrobutyricum UC7086	Clostridium tyrobutyricum FAM22553	89.60	[87.2 - 91.5%]	0.0126	95.65	4
Clostridium tyrobutyricum UC7086	Clostridium tyrobutyricum MGYG-HGUT-00125	89.30	[86.9 - 91.3%]	0.0129	95.56	9
Clostridium tyrobutyricum UC7086	Clostridium tyrobutyricum 1001713B170207_170306_A1	93.80	[92 - 95.2%]	0.0079	96.92	26
Clostridium tyrobutyricum UC7086	Clostridium tyrobutyricum 1001283B150210_160208_D6	93.10	[91.2 - 94.7%]	0.0087	96.74	10
Clostridium tyrobutyricum UC7086	Clostridium tyrobutyricum 1001713B170207_170306_A10	93.10	[91.2 - 94.7%]	0.0087	96.74	1
Clostridium tyrobutyricum UC7086	Clostridium tyrobutyricum 1001283B150210_160208_G3	93.40	[91.5 - 94.9%]	0.0084	96.8	1
Clostridium tyrobutyricum UC7086	Clostridium tyrobutyricum UC7086	100.00	[100 - NaN%]	0.0000	98.3	0
Clostridium tyrobutyricum UC7086	Clostridium tyrobutyricum IFP923	92.60	[90.6 - 94.2%]	0.0093	96.59	0
Clostridium tyrobutyricum UC7086	Clostridium tyrobutyricum 24853	90.00	[87.7 - 91.9%]	0.0122	95.79	2
Clostridium tyrobutyricum UC7086	Clostridium tyrobutyricum UBA5407	95.50	[94 - 96.7%]	0.0060	97.33	13
Clostridium tyrobutyricum W428	Clostridium tyrobutyricum Cl_14	92.90	[91 - 94.5%]	0.0089	96.68	25
Clostridium tyrobutyricum W428	Clostridium tyrobutyricum Cl_29	99.70	[99.5 - 99.8%]	0.0006	98.22	13
Clostridium tyrobutyricum W428	Clostridium tyrobutyricum Cl_52	61.50	[58.7 - 64.3%]	0.0490	57.34	41
Clostridium tyrobutyricum W428	Clostridium tyrobutyricum Cl_64	93.30	[91.4 - 94.8%]	0.0086	96.77	5
Clostridium tyrobutyricum W428	Clostridium tyrobutyricum Cl_80	94.00	[92.3 - 95.4%]	0.0077	96.97	6
Clostridium tyrobutyricum W428	Clostridium tyrobutyricum Cl_82	95.60	[94.1 - 96.7%]	0.0060	97.34	17
Clostridium tyrobutyricum W428	Clostridium tyrobutyricum Cl_84	92.80	[90.8 - 94.3%]	0.0091	96.64	10
Clostridium tyrobutyricum W428	Clostridium tyrobutyricum Cl_117	93.90	[92.1 - 95.3%]	0.0078	96.94	10
Clostridium tyrobutyricum W428	Clostridium tyrobutyricum Cl_171	92.30	[90.2 - 93.9%]	0.0096	96.5	9
Clostridium tyrobutyricum W428	Clostridium tyrobutyricum Cl_188	93.60	[91.7 - 95%]	0.0082	96.86	23
Clostridium tyrobutyricum W428	Clostridium tyrobutyricum Cl_238	93.30	[91.4 - 94.8%]	0.0085	96.78	17
Clostridium tyrobutyricum W428	Clostridium tyrobutyricum Cl_239	93.50	[91.7 - 95%]	0.0083	96.84	14
Clostridium tyrobutyricum W428	Clostridium tyrobutyricum KCTC 5387	99.60	[99.3 - 99.7%]	0.0009	98.19	4
Clostridium tyrobutyricum W428	Clostridium tyrobutyricum L319	99.50	[99.2 - 99.7%]	0.0010	98.17	4
Clostridium tyrobutyricum W428	Clostridium tyrobutyricum W428	100.00	[100 - NaN%]	0.0000	98.3	0
Clostridium tyrobutyricum W428	Clostridium tyrobutyricum Cirm BIA 2237	93.30	[91.4 - 94.8%]	0.0085	96.79	22
Clostridium tyrobutyricum W428	Clostridium tyrobutyricum FAM22552	93.80	[92 - 95.2%]	0.0079	96.91	6
Clostridium tyrobutyricum W428	Clostridium tyrobutyricum DIVETGP	99.70	[99.5 - 99.8%]	0.0006	98.22	13
Clostridium tyrobutyricum W428	Clostridium tyrobutyricum FAM22553	89.40	[87 - 91.3%]	0.0128	95.57	10
Clostridium tyrobutyricum W428	Clostridium tyrobutyricum MGYG-HGUT-00125	88.90	[86.5 - 90.9%]	0.0133	95.41	23
Clostridium tyrobutyricum W428	Clostridium tyrobutyricum 1001713B170207_170306_A1	94.10	[92.4 - 95.5%]	0.0076	97	11
Clostridium tyrobutyricum W428	Clostridium tyrobutyricum 1001283B150210_160208_D6	93.60	[91.8 - 95.1%]	0.0082	96.86	24
Clostridium tyrobutyricum W428	Clostridium tyrobutyricum 1001713B170207_170306_A10	93.00	[91.1 - 94.6%]	0.0088	96.71	15
Clostridium tyrobutyricum W428	Clostridium tyrobutyricum 1001283B150210_160208_G3	93.60	[91.8 - 95.1%]	0.0082	96.87	13
Clostridium tyrobutyricum W428	Clostridium tyrobutyricum UC7086	94.20	[92.4 - 95.5%]	0.0076	97	14
Clostridium tyrobutyricum W428	Clostridium tyrobutyricum IFP923	92.30	[90.3 - 94%]	0.0096	96.52	14
Clostridium tyrobutyricum W428	Clostridium tyrobutyricum 24853	90.70	[88.5 - 92.6%]	0.0113	96.03	16
Clostridium tyrobutyricum W428	Clostridium tyrobutyricum UBA5407	96.40	[95.1 - 97.3%]	0.0051	97.51	27
