# Supplementary material for: Comparative Genomics Provides Insights Into Genetic Diversity of Clostridium tyrobutyricum and Potential Implications for Late Blowing Defects in Cheese
Source: Front Microbiol. 2022 Jun 2;13:889551. doi: 10.3389/fmicb.2022.889551 (PMC9201417; doi:10.3389/fmicb.2022.889551)
Supplement: Supplementary file 7 [file Table_6.XLSX]

## Sheet: Suppl. Table S6
Supplementary Table S6: Pairwise evolutionary distance among Clostridium tyrobutyricum and selected Clostridium species constructed in MEGA X v10.1 software (Kumar et al., 2018) using Kimura 2-parameter model (Kimure, 1980) with 500 bootstrap replications.
Clostridium tyrobutyricum UC7086
Clostridium tyrobutyricum DIVETGP	5.82731e-08	1.74819e-07
Clostridium tyrobutyricum FAM22552	0	1.16546e-07	5.82731e-08
Clostridium tyrobutyricum FAM22553	1.16546e-07	2.33092e-07	1.74819e-07	1.16546e-07
Clostridium tyrobutyricum IFP923	0	1.16546e-07	5.82731e-08	0	1.16546e-07
Clostridium tyrobutyricum KCTC 5387	0	1.16546e-07	5.82731e-08	0	1.16546e-07	0
Clostridium tyrobutyricum W428	0.0133959	0.013396	0.0133959	0.0133959	0.013396	0.0133959	0.0133959
Clostridium tyrobutyricum Cirm BIA 2237	0	1.16546e-07	5.82731e-08	0	1.16546e-07	0	0	0.0133959
Clostridium tyrobutyricum L319	5.82731e-08	1.74819e-07	1.16546e-07	5.82731e-08	1.74819e-07	5.82731e-08	5.82731e-08	0.0133959	5.82731e-08
Clostridium tyrobutyricum 1001713B170207_170306_A1	1.16546e-07	2.33092e-07	1.74819e-07	1.16546e-07	2.33092e-07	1.16546e-07	1.16546e-07	0.013396	1.16546e-07	1.74819e-07
Clostridium tyrobutyricum 1001713B170207_170306_A10	0	1.16546e-07	5.82731e-08	0	1.16546e-07	0	0	0.0133959	0	5.82731e-08	1.16546e-07
Clostridium tyrobutyricum 100283B150210_160208_G3	5.82731e-08	1.74819e-07	1.16546e-07	5.82731e-08	1.74819e-07	5.82731e-08	5.82731e-08	0.0133959	5.82731e-08	1.16546e-07	1.74819e-07	5.82731e-08
Clostridium tyrobutyricum 1001283B150210_160208_D6	5.82731e-08	1.74819e-07	1.16546e-07	5.82731e-08	1.74819e-07	5.82731e-08	5.82731e-08	0.0133959	5.82731e-08	1.16546e-07	1.74819e-07	5.82731e-08	1.16546e-07
Clostridium tyrobutyricum 24853	0.000664471	0.000664588	0.00066453	0.000664471	0.000664588	0.000664471	0.000664471	0.0140604	0.000664471	0.00066453	0.000664588	0.000664471	0.00066453	0.00066453
Clostridium tyrobutyricum Cl_188	0	1.16546e-07	5.82731e-08	0	1.16546e-07	0	0	0.0133959	0	5.82731e-08	1.16546e-07	0	5.82731e-08	5.82731e-08	0.000664471
Clostridium tyrobutyricum Cl_171	5.82731e-08	1.74819e-07	1.16546e-07	5.82731e-08	1.74819e-07	5.82731e-08	5.82731e-08	0.0133959	5.82731e-08	1.16546e-07	1.74819e-07	5.82731e-08	1.16546e-07	1.16546e-07	0.00066453	5.82731e-08
Clostridium tyrobutyricum Cl_239	0	1.16546e-07	5.82731e-08	0	1.16546e-07	0	0	0.0133959	0	5.82731e-08	1.16546e-07	0	5.82731e-08	5.82731e-08	0.000664471	0	5.82731e-08
Clostridium tyrobutyricum Cl_238	0	1.16546e-07	5.82731e-08	0	1.16546e-07	0	0	0.0133959	0	5.82731e-08	1.16546e-07	0	5.82731e-08	5.82731e-08	0.000664471	0	5.82731e-08	0
Clostridium tyrobutyricum Cl_117	0.000675131	0.000675248	0.00067519	0.000675131	0.000675248	0.000675131	0.000675131	0.014071	0.000675131	0.00067519	0.000675248	0.000675131	0.00067519	0.00067519	0.0013396	0.000675131	0.00067519	0.000675131	0.000675131
Clostridium tyrobutyricum UBA5407	0.000675131	0.000675248	0.00067519	0.000675131	0.000675248	0.000675131	0.000675131	0.014071	0.000675131	0.00067519	0.000675248	0.000675131	0.00067519	0.00067519	0.0013396	0.000675131	0.00067519	0.000675131	0.000675131	0
Clostridium tyrobutyricum Cl_84	0	1.16546e-07	5.82731e-08	0	1.16546e-07	0	0	0.0133959	0	5.82731e-08	1.16546e-07	0	5.82731e-08	5.82731e-08	0.000664471	0	5.82731e-08	0	0	0.000675131	0.000675131
Clostridium tyrobutyricum Cl_82	0	1.16546e-07	5.82731e-08	0	1.16546e-07	0	0	0.0133959	0	5.82731e-08	1.16546e-07	0	5.82731e-08	5.82731e-08	0.000664471	0	5.82731e-08	0	0	0.000675131	0.000675131	0
Clostridium tyrobutyricum Cl_64	1.16546e-07	2.33092e-07	1.74819e-07	1.16546e-07	2.33092e-07	1.16546e-07	1.16546e-07	0.013396	1.16546e-07	1.74819e-07	2.33092e-07	1.16546e-07	1.74819e-07	1.74819e-07	0.000664588	1.16546e-07	1.74819e-07	1.16546e-07	1.16546e-07	0.000675248	0.000675248	1.16546e-07	1.16546e-07
Clostridium tyrobutyricum Cl_52	0.00809035	0.00809046	0.00809041	0.00809035	0.00809046	0.00809035	0.00809035	0.0214862	0.00809035	0.00809041	0.00809046	0.00809035	0.00809041	0.00809041	0.00875482	0.00809035	0.00809041	0.00809035	0.00809035	0.00741522	0.00741522	0.00809035	0.00809035	0.00809046
Clostridium tyrobutyricum Cl_80	0	1.16546e-07	5.82731e-08	0	1.16546e-07	0	0	0.0133959	0	5.82731e-08	1.16546e-07	0	5.82731e-08	5.82731e-08	0.000664471	0	5.82731e-08	0	0	0.000675131	0.000675131	0	0	1.16546e-07	0.00809035
Clostridium tyrobutyricum Cl_29	0	1.16546e-07	5.82731e-08	0	1.16546e-07	0	0	0.0133959	0	5.82731e-08	1.16546e-07	0	5.82731e-08	5.82731e-08	0.000664471	0	5.82731e-08	0	0	0.000675131	0.000675131	0	0	1.16546e-07	0.00809035	0
Clostridium tyrobutyricum UC7086	5.82731e-08	5.82731e-08	1.16546e-07	5.82731e-08	1.74819e-07	5.82731e-08	5.82731e-08	0.0133959	5.82731e-08	1.16546e-07	1.74819e-07	5.82731e-08	1.16546e-07	1.16546e-07	0.00066453	5.82731e-08	1.16546e-07	5.82731e-08	5.82731e-08	0.00067519	0.00067519	5.82731e-08	5.82731e-08	1.74819e-07	0.00809041	5.82731e-08	5.82731e-08
Clostridium tyrobutyricum MGYG-HGUT-00125	0	1.16546e-07	5.82731e-08	0	1.16546e-07	0	0	0.0133959	0	5.82731e-08	1.16546e-07	0	5.82731e-08	5.82731e-08	0.000664471	0	5.82731e-08	0	0	0.000675131	0.000675131	0	0	1.16546e-07	0.00809035	0	0	5.82731e-08
Clostridium sporogenes DSM 795	0.0842772	0.0842773	0.0842772	0.0842772	0.0842773	0.0842772	0.0842772	0.097673	0.0842772	0.0842772	0.0842773	0.0842772	0.0842772	0.0842772	0.0849416	0.0842772	0.0842772	0.0842772	0.0842772	0.083602	0.083602	0.0842772	0.0842772	0.0842773	0.0812101	0.0842772	0.0842772	0.0842772	0.0842772
Clostridium ljungdahlii DSM 13528	0.0541563	0.0541564	0.0541564	0.0541563	0.0541564	0.0541563	0.0541563	0.0675522	0.0541563	0.0541564	0.0541564	0.0541563	0.0541564	0.0541564	0.0548208	0.0541563	0.0541564	0.0541563	0.0541563	0.0534812	0.0534812	0.0541563	0.0541563	0.0541564	0.0510892	0.0541563	0.0541563	0.0541564	0.0541563	0.104345
Clostridium kluyveri NBRC 12016	0.0764661	0.0764662	0.0764661	0.0764661	0.0764662	0.0764661	0.0764661	0.089862	0.0764661	0.0764661	0.0764662	0.0764661	0.0764661	0.0764661	0.0771305	0.0764661	0.0764661	0.0764661	0.0764661	0.0757909	0.0757909	0.0764661	0.0764661	0.0764662	0.073399	0.0764661	0.0764661	0.0764661	0.0764661	0.126655	0.0666269
Clostridium butyricum ATCC 19398	0.119564	0.119564	0.119564	0.119564	0.119564	0.119564	0.119564	0.13296	0.119564	0.119564	0.119564	0.119564	0.119564	0.119564	0.120229	0.119564	0.119564	0.119564	0.119564	0.118889	0.118889	0.119564	0.119564	0.119564	0.116497	0.119564	0.119564	0.119564	0.119564	0.103642	0.139632	0.161942
Clostridium beijerinckii JCM 1390	0.113473	0.113473	0.113473	0.113473	0.113473	0.113473	0.113473	0.126869	0.113473	0.113473	0.113473	0.113473	0.113473	0.113473	0.114137	0.113473	0.113473	0.113473	0.113473	0.112798	0.112798	0.113473	0.113473	0.113473	0.110406	0.113473	0.113473	0.113473	0.113473	0.09755	0.13354	0.15585	0.0236547
Clostridium algidicarnis NCFB 2931	0.116434	0.116435	0.116434	0.116434	0.116435	0.116434	0.116434	0.12983	0.116434	0.116434	0.116435	0.116434	0.116434	0.116434	0.117099	0.116434	0.116434	0.116434	0.116434	0.115759	0.115759	0.116434	0.116434	0.116435	0.113367	0.116434	0.116434	0.116434	0.116434	0.100512	0.136502	0.158812	0.0784467	0.0723551
