# Supplementary material for: Comparative Genomics Provides Insights Into Genetic Diversity of Clostridium tyrobutyricum and Potential Implications for Late Blowing Defects in Cheese
Source: Front Microbiol. 2022 Jun 2;13:889551. doi: 10.3389/fmicb.2022.889551 (PMC9201417; doi:10.3389/fmicb.2022.889551)
Supplement: Supplementary file 8 [file Table_7.XLSX]

## Sheet: Suppl. Table S7
Supplementary Table S7: Predicted CRISPR-Cas systems in Clostridium tyrobutyricum.
Genome	Element	Sequence	Start	End	Number of Spacer/Gene	Repeat consensus / cas genes
Clostridium tyrobutyricum 24853	CRISPR	JAEKIT010000002.1_crispr_1	10810	10997	2	CRT results
Clostridium tyrobutyricum 24853	Cas cluster	General-Class1	76044	84639	7	Cas1_0_I-II-III, Cas2_0_I-II-III-V, Cas3_0_I, Cas4_0_I-II, Cas5_1_IB, Cas6_0_I-III, Cas7_3_IB
Clostridium tyrobutyricum 24853	CRISPR	JAEKIT010000025.1_1	11565	13887	35	ATTTACATACCACATAGTTCTTATAAAAC
Clostridium tyrobutyricum 24853	Cas cluster	General-Class1	14073	22138	6	Cas1_0_I-II-III, Cas2_0_I-II-III-V, Cas3_0_I, Cas5_0_IB, Cas6_0_I-III, Cas7_1_IB
Clostridium tyrobutyricum 24853	Cas cluster	General-Class1	170374	174039	1	Cas4_0_I-II
Clostridium tyrobutyricum 24853	CRISPR	JAEKIT010000003.1_1	106582	109041	37	ATTTAAATACATCTCATGTTAAGGTTCAAC
Clostridium tyrobutyricum 24853	Cas cluster	General-Class2	15323	15841	1	Cas4_0_I-II-V
Clostridium tyrobutyricum 24853	CRISPR	JAEKIT010000009.1_1	84816	87341	38	GTTGAACCTTAACATGAGATGTATTTAAAT
Clostridium tyrobutyricum 1001713B170207_170306_A1	CRISPR	NZ_JADNNK010000003.1_1	91989	92107	1	AAGGGACGATTTAATCGTGGTACCACCCTAGTT
Clostridium tyrobutyricum 1001713B170207_170306_A1	Cas cluster	General-Class1	59508	75606	8	Cas1_0_I-II-III, Cas2_0_I-II-III-V, Cas3_0_I, Cas3_0_I, Cas4_0_I-II, Cas5_0_IB, Cas6_0_I-III, Cas7_1_IB
Clostridium tyrobutyricum 1001713B170207_170306_A1	CRISPR	NZ_JADNNK010000004.1_1	57784	59331	23	ATTTAAATACATCTCATGTTAAGGTTCAAC
Clostridium tyrobutyricum 1001713B170207_170306_A1	Cas cluster	General-Class1	163627	206002	3	Cas3_1_I, Cas4_0_I-II, Cas4_0_I-II
Clostridium tyrobutyricum 1001713B170207_170306_A1	CRISPR	NZ_JADNNK010000008.1_1	24899	25849	14	ATTGAACCTTAACATGAGATGTATTTAAAT
Clostridium tyrobutyricum 1001713B170207_170306_A10	CRISPR	NZ_JADMRW010000018.1_1	39204	39829	9	ATTTAAATACATCTCATGTTAAGGTTCAAT
Clostridium tyrobutyricum 1001713B170207_170306_A10	Cas cluster	General-Class1	174425	311269	9	Cas1_0_I-II-III, Cas2_0_I-II-III-V, Cas3_0_I, Cas3_0_I, Cas3_1_I, Cas4_0_I-II, Cas5_1_IB, Cas6_0_I-III, Cas7_3_IB
Clostridium tyrobutyricum 1001713B170207_170306_A10	CRISPR	NZ_JADMRW010000001.1_1	183126	183226	1	TTCCTCCGCATTTATCACAAGTA
Clostridium tyrobutyricum 1001713B170207_170306_A10	CRISPR	NZ_JADMRW010000001.1_2	291996	294589	39	ATTTAAATACATCTCATGTTAAGGTTCAAC
Clostridium tyrobutyricum 1001713B170207_170306_A10	Cas cluster	General-Class1	72446	76111	1	Cas4_0_I-II
Clostridium tyrobutyricum 1001713B170207_170306_A10	CRISPR	NZ_JADMRW010000009.1_crispr_1	99969	100108	1	CRT results
Clostridium tyrobutyricum Cirm BIA 2237	CRISPR	NZ_CP038158.1_1	158769	160443	25	ATTTAAATACATCTCATGTTAAGGTTCAAT
Clostridium tyrobutyricum Cirm BIA 2237	Cas cluster	General-Class1	681829	2933494	18	Cas1_0_I-II-III, Cas2_0_I-II-III-V, Cas3_0_I, Cas3_0_I, Cas3_0_I, Cas3_0_I, Cas3_1_I, Cas3_1_I, Cas3_1_I, Cas3_1_I, Cas3_1_I, Cas4_0_I-II, Cas4_0_I-II, Cas4_0_I-II, Cas4_0_I-II, Cas5_1_IB, Cas6_0_I-III, Cas7_3_IB
Clostridium tyrobutyricum Cirm BIA 2237	CRISPR	NZ_CP038158.1_2	698509	701099	39	GTTGAACCTTAACATGAGATGTATTTAAAT
Clostridium tyrobutyricum Cirm BIA 2237	CRISPR	NZ_CP038158.1_3	2356333	2356433	1	TACTTGTGATAAGTGCGGAGGAA
Clostridium tyrobutyricum Cirm BIA 2237	CRISPR	NZ_CP038158.1_4	2856955	2857073	1	AAGGGACGTTTTAATCGTGGTACCACCCTAGTT
Clostridium tyrobutyricum Cirm BIA 2237	CRISPR	NZ_CP038158.1_5	3045558	3045730	2	TTTAAATCAGGAAGTTTTTCAAA
Clostridium tyrobutyricum Cl_171	Cas cluster	General-Class1	25715	622939	4	Cas3_0_I, Cas3_1_I, Cas3_1_I, Csm2_0_IIIA
Clostridium tyrobutyricum Cl_171	CRISPR	NZ_JAHHUS010000001.1_1	255555	255640	1	CTTCCACTGCCTTGTTGTGAGCCAC
Clostridium tyrobutyricum Cl_171	CRISPR	NZ_JAHHUS010000001.1_2	255750	255846	1	CTTCCACTGCCTTGTTGTGAGCCAC
Clostridium tyrobutyricum Cl_171	Cas cluster	General-Class1	13925	15319	1	Cas3_1_I
Clostridium tyrobutyricum Cl_171	CRISPR	NZ_JAHHUS010000003.1_1	17089	17261	2	TTTGAAAAACTTCCTGACTTAAA
Clostridium tyrobutyricum Cl_188	CRISPR	NZ_JAHHUR010000001.1_1	210438	210535	1	GTGGCTCACAACAAGGCAGTGGAAG
Clostridium tyrobutyricum Cl_188	CRISPR	NZ_JAHHUR010000001.1_2	210654	210738	1	GTGGCTCACAACAAGGCAGTGGAAG
Clostridium tyrobutyricum Cl_188	Cas cluster	General-Class1	215990	284065	2	Cas3_0_I, Cas3_1_I
Clostridium tyrobutyricum Cl_188	Cas cluster	General-Class1	13831	15321	1	Cas3_1_I
Clostridium tyrobutyricum Cl_188	CRISPR	NZ_JAHHUR010000003.1_1	17091	17263	2	TTTGAAAAACTTCCTGACTTAAA
Clostridium tyrobutyricum Cl_188	CRISPR	NZ_JAHHUR010000003.1_2	134375	134471	1	GTGACTCGCACCAAATCAAAGAT
Clostridium tyrobutyricum Cl_238	CRISPR	NZ_JAHHUQ010000012.1_1	20003	20107	1	GTGACTCGCACCAAATCAAAGATTTGGGCTC
Clostridium tyrobutyricum Cl_239	CRISPR	NZ_JAHHUP010000010.1_1	19852	19948	1	GTGACTCGCACCAAATCAAAGAT
Clostridium tyrobutyricum Cl_52	CRISPR	NZ_JAHHUY010000013.1_1	48206	48303	1	CGACTGAAAGGAGAAGGAGTTTC
Clostridium tyrobutyricum Cl_64	CRISPR	NZ_JAHHUX010000018.1_1	995	1083	1	GTGAACAAGAGTTAGGGGACAAT
Clostridium tyrobutyricum Cl_64	CRISPR	NZ_JAHHUX010000018.1_2	29492	29609	1	AAGGGACGTTTTAATCGTGGTACCACCCTAGT
Clostridium tyrobutyricum Cl_84	Cas cluster	General-Class1	19417	31476	2	Cas3_1_I, Cas4_0_I-II
Clostridium tyrobutyricum Cl_84	CRISPR	NZ_JAHHUU010000014.1_1	34831	34917	1	GTGGGGAGGATATAATATGGATT
Clostridium tyrobutyricum Cl_84	CRISPR	NZ_JAHHUU010000034.1_1	3394	3491	1	CGACTGAAAGGAGAAGGAGTTTC
Clostridium tyrobutyricum Cl_84	CRISPR	NZ_JAHHUU010000004.1_1	114604	114700	1	GTGACTCGCACCAAATCAAAGAT
Clostridium tyrobutyricum CTDIVETGP	Cas cluster	General-Class1	286099	302603	8	Cas1_0_I-II-III, Cas2_0_I-II-III-V, Cas3_0_I, Cas3_0_I, Cas4_0_I-II, Cas5_1_IB, Cas6_0_I-III, Cas7_3_IB
Clostridium tyrobutyricum CTDIVETGP	CRISPR	NZ_CBXI010000008.1_1	228316	228434	1	AAGGGACGTTTTAATCGTGGTACCACCCTAGTT
Clostridium tyrobutyricum CTDIVETGP	CRISPR	NZ_CBXI010000023.1_1	20151	20255	1	GTGACTCGCACCAAATCAAAGATTTGGGCTC
Clostridium tyrobutyricum CTDIVETGP	CRISPR	NZ_CBXI010000040.1_1	141816	142965	17	ATTTAAATACATCTCATGTTAAGGTTCAAT
Clostridium tyrobutyricum CTDIVETGP	CRISPR	NZ_CBXI010000044.1_1	285363	285922	8	ATTTAAATACATCTCATGTTAAGGTTCAAC
Clostridium tyrobutyricum CTDIVETGP	Cas cluster	General-Class1	131552	135217	1	Cas4_0_I-II
Clostridium tyrobutyricum 1001283B150210_160208_D6	CRISPR	NZ_JADPCV010000001.1_crispr_1	212992	213255	3	CRT results
Clostridium tyrobutyricum 1001283B150210_160208_D6	Cas cluster	General-Class1	7900	144744	9	Cas1_0_I-II-III, Cas2_0_I-II-III-V, Cas3_0_I, Cas3_0_I, Cas3_1_I, Cas4_0_I-II, Cas5_1_IB, Cas6_0_I-III, Cas7_3_IB
Clostridium tyrobutyricum 1001283B150210_160208_D6	Cas cluster	General-Class1	218500	286575	2	Cas3_0_I, Cas3_1_I
Clostridium tyrobutyricum 1001283B150210_160208_D6	CRISPR	NZ_JADPCV010000003.1_1	24580	27173	39	GTTGAACCTTAACATGAGATGTATTTAAAT
Clostridium tyrobutyricum 1001283B150210_160208_D6	CRISPR	NZ_JADPCV010000003.1_2	135943	136043	1	TACTTGTGATAAGTGCGGAGGAA
Clostridium tyrobutyricum 1001283B150210_160208_D6	CRISPR	NZ_JADPCV010000004.1_1	169965	170055	1	GTTGAACCTTAACATGAGATGTA
Clostridium tyrobutyricum FAM22552	Cas cluster	General-Class1	14323	30826	8	Cas1_0_I-II-III, Cas2_0_I-II-III-V, Cas3_0_I, Cas3_0_I, Cas4_0_I-II, Cas5_1_IB, Cas6_0_I-III, Cas7_3_IB
Clostridium tyrobutyricum FAM22552	CRISPR	NZ_JTER01000003.1_crispr_1	175441	176148	10	CRT results
Clostridium tyrobutyricum FAM22552	CRISPR	NZ_JTER01000003.1_crispr_2	175454	176787	14	CRT results
Clostridium tyrobutyricum FAM22552	CRISPR	NZ_JTER01000005.1_1	54317	54421	1	GAGCCCAAATCTTTGATTTGGTGCGAGTCAC
Clostridium tyrobutyricum FAM22552	CRISPR	NZ_JTER01000005.1_2	171528	171700	2	TTTAAATCAGGAAGTTTTTCAAA
Clostridium tyrobutyricum FAM22552	Cas cluster	General-Class1	148406	152071	1	Cas4_0_I-II
Clostridium tyrobutyricum FAM22552	Cas cluster	General-Class1	173470	174960	1	Cas3_1_I
Clostridium tyrobutyricum FAM22552	CRISPR	NZ_JTER01000009.1_1	31003	31688	10	GTTGAACCTTAACATGAGATGTATTTAAAT
Clostridium tyrobutyricum FAM22552	CRISPR	NZ_JTER01000011.1_1	43123	43283	2	ATTTAAATACATCTCATGTTAAGGTTCAAC
Clostridium tyrobutyricum FAM22552	CRISPR	NZ_JTER01000011.1_2	44176	45459	19	ATTTAAATACATCTCATGTTAAGGTTCAAC
Clostridium tyrobutyricum FAM22553	CRISPR	NZ_JTES01000001.1_crispr_1	185147	185374	3	CRT results
Clostridium tyrobutyricum FAM22553	Cas cluster	General-Class1	72839	317216	9	Cas1_0_I-II-III, Cas2_0_I-II-III-V, Cas3_0_I, Cas3_0_I, Cas3_0_I, Cas4_0_I-II, Cas5_1_IB, Cas6_0_I-III, Cas7_3_IB
Clostridium tyrobutyricum FAM22553	Cas cluster	General-Class1	190660	258735	2	Cas3_0_I, Cas3_1_I
Clostridium tyrobutyricum FAM22553	CRISPR	NZ_JTES01000002.1_1	317393	317884	7	GTTGAACCTTAACATGAGATGTATTTAAAT
Clostridium tyrobutyricum FAM22553	CRISPR	NZ_JTES01000006.1_1	57339	57443	1	GTGACTCGCACCAAATCAAAGATTTGGGCTC
Clostridium tyrobutyricum FAM22553	CRISPR	NZ_JTES01000007.1_1	45038	45660	9	ATTTAAATACATCTCATGTTAAGGTTCAAT
Clostridium tyrobutyricum 1001283B150210_160208_G3	CRISPR	NZ_JADPBD010000016.1_1	19815	19919	1	GTGACTCGCACCAAATCAAAGATTTGGGCTC
Clostridium tyrobutyricum 1001283B150210_160208_G3	Cas cluster	General-Class1	54149	257680	10	Cas1_0_I-II-III, Cas2_0_I-II-III-V, Cas3_0_I, Cas3_0_I, Cas3_1_I, Cas4_0_I-II, Cas4_0_I-II, Cas5_1_IB, Cas6_0_I-III, Cas7_3_IB
Clostridium tyrobutyricum 1001283B150210_160208_G3	CRISPR	NZ_JADPBD010000001.1_1	129538	129638	1	TTCCTCCGCATTTATCACAAGTA
Clostridium tyrobutyricum 1001283B150210_160208_G3	CRISPR	NZ_JADPBD010000001.1_2	238407	241000	39	ATTTAAATACATCTCATGTTAAGGTTCAAC
Clostridium tyrobutyricum 1001283B150210_160208_G3	CRISPR	NZ_JADPBD010000004.1_1	25532	27605	31	ATTGAACCTTAACATGAGATGTATTTAAAT
Clostridium tyrobutyricum IFP923	Cas cluster	General-Class1	62661	197539	9	Cas1_0_I-II-III, Cas2_0_I-II-III-V, Cas3_0_I, Cas3_0_I, Cas3_1_I, Cas4_0_I-II, Cas5_0_IB, Cas6_0_I-III, Cas7_1_IB
Clostridium tyrobutyricum IFP923	CRISPR	NZ_FAXL01000011.1_crispr_1	99989	100138	1	CRT results
Clostridium tyrobutyricum IFP923	CRISPR	NZ_FAXL01000011.1_crispr_2	101749	102263	5	CRT results
Clostridium tyrobutyricum IFP923	CRISPR	NZ_FAXL01000016.1_1	515	618	1	AGCCCAAATCTTTGATTTGGTGCGAGTCAC
Clostridium tyrobutyricum IFP923	Cas cluster	General-Class1	26819	94906	2	Cas3_0_I, Cas3_1_I
Clostridium tyrobutyricum IFP923	Cas cluster	General-Class1	74230	77895	1	Cas4_0_I-II
Clostridium tyrobutyricum IFP923	CRISPR	NZ_FAXL01000026.1_1	78937	79425	7	GTTGAACCTTAACATGAGATGTATTTAAAT
Clostridium tyrobutyricum IFP923	CRISPR	NZ_FAXL01000026.1_2	188738	188838	1	TACTTGTGATAAATGCGGAGGAA
Clostridium tyrobutyricum IFP923	CRISPR	NZ_FAXL01000066.1_crispr_1	21306	21533	3	CRT results
Clostridium tyrobutyricum IFP923	Cas cluster	General-Class1	119671	121161	1	Cas3_1_I
Clostridium tyrobutyricum KCTC5387	Cas cluster	General-Class1	75766	2726901	19	Cas1_0_I-II-III, Cas2_0_I-II-III-V, Cas3_0_I, Cas3_0_I, Cas3_0_I, Cas3_0_I, Cas3_0_I, Cas3_1_I, Cas3_1_I, Cas3_1_I, Cas3_1_I, Cas3_1_I, Cas4_0_I-II, Cas4_0_I-II, Cas4_0_I-II, Cas4_0_I-II, Cas5_1_IB, Cas6_0_I-III, Cas7_3_IB
Clostridium tyrobutyricum KCTC5387	CRISPR	NZ_CP014170.1_1	79026	79198	2	TTTGAAAAACTTCCTGACTTAAA
Clostridium tyrobutyricum KCTC5387	CRISPR	NZ_CP014170.1_2	198129	198233	1	GTGACTCGCACCAAATCAAAGATTTGGGCTC
Clostridium tyrobutyricum KCTC5387	CRISPR	NZ_CP014170.1_3	494826	495975	17	ATTTAAATACATCTCATGTTAAGGTTCAAT
Clostridium tyrobutyricum KCTC5387	CRISPR	NZ_CP014170.1_4	946736	946854	1	AAGGGACGTTTTAATCGTGGTACCACCCTAGTT
Clostridium tyrobutyricum KCTC5387	CRISPR	NZ_CP014170.1_5	2393362	2393462	1	TTCCTCCGCATTTATCACAAGTA
Clostridium tyrobutyricum KCTC5387	CRISPR	NZ_CP014170.1_6	2504209	2504768	8	ATTTAAATACATCTCATGTTAAGGTTCAAC
Clostridium tyrobutyricum L319	CRISPR	NZ_CP047467.1_1	105509	105609	1	TACTTGTGATAAGTGCGGAGGAA
Clostridium tyrobutyricum L319	Cas cluster	General-Class1	112208	3013318	19	Cas1_0_I-II-III, Cas2_0_I-II-III-V, Cas3_0_I, Cas3_0_I, Cas3_0_I, Cas3_0_I, Cas3_0_I, Cas3_1_I, Cas3_1_I, Cas3_1_I, Cas3_1_I, Cas3_1_I, Cas4_0_I-II, Cas4_0_I-II, Cas4_0_I-II, Cas4_0_I-II, Cas5_1_IB, Cas6_0_I-III, Cas7_3_IB
Clostridium tyrobutyricum L319	CRISPR	NZ_CP047467.1_2	1499813	1499931	1	AACTAGGGTGGTACCACGATTAAATCGTCCCTT
Clostridium tyrobutyricum L319	CRISPR	NZ_CP047467.1_3	1950690	1951839	17	ATTGAACCTTAACATGAGATGTATTTAAAT
Clostridium tyrobutyricum L319	CRISPR	NZ_CP047467.1_4	2367462	2367634	2	TTTAAATCAGGAAGTTTTTCAAA
Clostridium tyrobutyricum L319	CRISPR	NZ_CP047467.1_5	3013495	3014054	8	GTTGAACCTTAACATGAGATGTATTTAAAT
Clostridium tyrobutyricum MGYG-HGUT	CRISPR	NZ_CABJAO010000005.1_1	142164	142656	7	GTTGAACCTTAACATGAGATGTATTTAAAT
Clostridium tyrobutyricum MGYG-HGUT	CRISPR	NZ_CABJAO010000005.1_2	143550	143711	2	GTTGAACCTTAACATGAGATGTATTTAAAT
Clostridium tyrobutyricum MGYG-HGUT	CRISPR	NZ_CABJAO010000006.1_crispr_1	23915	24102	2	CRT results
Clostridium tyrobutyricum MGYG-HGUT	Cas cluster	General-Class1	58147	74245	8	Cas1_0_I-II-III, Cas2_0_I-II-III-V, Cas3_0_I, Cas3_0_I, Cas4_0_I-II, Cas5_0_IB, Cas6_0_I-III, Cas7_1_IB
Clostridium tyrobutyricum MGYG-HGUT	CRISPR	NZ_CABJAO010000012.1_1	57610	57970	5	ATTTAAATACATCTCATGTTAAGGTTCAAC
Clostridium tyrobutyricum MGYG-HGUT	Cas cluster	General-Class1	7301	10926	3	Cas5_0_IB, Cas6_0_I-III, Cas7_1_IB
Clostridium tyrobutyricum MGYG-HGUT	Cas cluster	General-Class1	164052	167717	1	Cas4_0_I-II
Clostridium tyrobutyricum MGYG-HGUT	CRISPR	NZ_CABJAO010000039.1_1	10936	11226	4	GTTTTAATTTATACTATGTTAGTTTTAAAC
Clostridium tyrobutyricum UBA5407	CRISPR	DHNV01000032.1_1	2813	3106	4	ATTTAAATACATCCTATGTTTTGGTTCT
Clostridium tyrobutyricum UBA5407	CRISPR	DHNV01000111.1_1	58	353	4	ATTTAAATACATCTCATGTTAAGGTTCAAT
Clostridium tyrobutyricum UC7086	Cas cluster	General-Class1	43688	59767	8	Cas1_0_I-II-III, Cas2_0_I-II-III-V, Cas3_0_I, Cas3_0_I, Cas4_0_I-II, Cas5_0_IB, Cas6_0_I-III, Cas7_1_IB
Clostridium tyrobutyricum UC7086	CRISPR	NZ_ANOE01000015.1_crispr_1	59944	60171	3	CRT results
Clostridium tyrobutyricum UC7086	CRISPR	NZ_ANOE01000061.1_1	66	157	1	TGTTGAACCTTAACATGAGATGTATT
Clostridium tyrobutyricum UC7086	CRISPR	NZ_ANOE01000061.1_2	26275	26897	9	ATTGAACCTTAACATGAGATGTATTTAAAT
Clostridium tyrobutyricum UC7086	CRISPR	NZ_ANOE01000084.1_1	92259	92618	5	GTTGAACCTTAACATGAGATGTATTTAAAT
Clostridium tyrobutyricum UC7086	CRISPR	NZ_ANOE01000091.1_1	32	136	1	GTGACTCGCACCAAATCAAAGATTTGGGCTC
Clostridium tyrobutyricum W428	Cas cluster	General-Class1	26193	2634325	19	Cas1_0_I-II-III, Cas2_0_I-II-III-V, Cas3_0_I, Cas3_0_I, Cas3_0_I, Cas3_0_I, Cas3_0_I, Cas3_1_I, Cas3_1_I, Cas3_1_I, Cas3_1_I, Cas3_1_I, Cas4_0_I-II, Cas4_0_I-II, Cas4_0_I-II, Cas4_0_I-II, Cas5_1_IB, Cas6_0_I-III, Cas7_3_IB
Clostridium tyrobutyricum W428	CRISPR	NZ_CP016280.1_1	29453	29625	2	TTTGAAAAACTTCCTGACTTAAA
Clostridium tyrobutyricum W428	CRISPR	NZ_CP016280.1_2	148556	148660	1	GTGACTCGCACCAAATCAAAGATTTGGGCTC
Clostridium tyrobutyricum W428	CRISPR	NZ_CP016280.1_3	445253	446402	17	ATTTAAATACATCTCATGTTAAGGTTCAAT
Clostridium tyrobutyricum W428	CRISPR	NZ_CP016280.1_4	897054	897172	1	AAGGGACGTTTTAATCGTGGTACCACCCTAGTT
Clostridium tyrobutyricum W428	CRISPR	NZ_CP016280.1_5	2291388	2291488	1	TTCCTCCGCATTTATCACAAGTA
Clostridium tyrobutyricum W428	CRISPR	NZ_CP016280.1_6	2402188	2402747	8	ATTTAAATACATCTCATGTTAAGGTTCAAC
